# Supplementary material for: 1-[3,5-Bis(4-fluoro­phen­yl)-4,5-dihydro-1H-pyrazol-1-yl]ethanone
Source: Acta Crystallogr Sect E Struct Rep Online. 2010 Feb 10;66(Pt 3):o582–3. doi: 10.1107/S1600536810004435 (PMC2983722; doi:10.1107/S1600536810004435)
Supplement: Supplementary file 2 [file e-66-0o582-Isup2.hkl]

#
# h,k,l, Fc-squared, Fo-squared, sigma(Fo-squared) and status flag
#
data_I
_shelx_title ' hsy824_0m in P-1 (RT)'
_shelx_refln_list_code          4
_shelx_F_calc_maximum      318.61
_exptl_crystal_F_000       936.00
_reflns_d_resolution_high  0.7107
 
loop_
 _symmetry_equiv_pos_as_xyz
 'x, y, z'
 '-x, -y, -z'
 
_cell_length_a     7.1447
_cell_length_b    17.2332
_cell_length_c    18.4871
_cell_angle_alpha 102.880
_cell_angle_beta   97.941
_cell_angle_gamma  96.373
 
_shelx_F_squared_multiplier     1.000
 
loop_
 _refln_index_h
 _refln_index_k
 _refln_index_l
 _refln_F_squared_calc
 _refln_F_squared_meas
 _refln_F_squared_sigma
 _refln_observed_status
   1   0   0        3.95        1.91      0.22 o
   2   0   0      116.19       76.28      2.27 o
   3   0   0     3658.54     3886.60     94.52 o
   4   0   0      701.72      722.96     19.31 o
   5   0   0        4.92        5.39      1.88 o
   6   0   0      140.51      128.69      6.18 o
   7   0   0        6.75        9.62      3.07 o
   8   0   0        0.03        4.69      3.41 o
   9   0   0        0.23       -0.47      3.38 o
  -9   1   0        0.48       -2.56      3.16 o
  -8   1   0        4.86        1.78      2.78 o
  -7   1   0        2.45       -2.72      2.37 o
  -6   1   0        0.05        1.06      2.39 o
  -5   1   0        0.77       12.06      2.01 o
  -4   1   0      257.37      253.63      6.81 o
  -3   1   0     2682.14     2713.05     64.54 o
  -2   1   0     3322.52     3739.06     73.04 o
  -1   1   0       29.25       27.10      0.78 o
   0   1   0        2.60        1.73      0.16 o
   1   1   0     4735.20     5383.75    147.87 o
   2   1   0      138.46      103.14      3.31 o
   3   1   0      236.44      209.74      6.65 o
   4   1   0      286.40      306.43     10.23 o
   5   1   0       50.14       62.18      3.78 o
   6   1   0        9.19       11.99      3.71 o
   7   1   0       30.76       38.91      4.23 o
   8   1   0       10.34        7.67      3.22 o
   9   1   0        3.12        7.91      3.76 o
  -9   2   0        1.12        4.64      3.90 o
  -8   2   0        4.89       -1.65      2.78 o
  -7   2   0        1.68        2.70      2.83 o
  -6   2   0       35.19       29.25      3.61 o
  -5   2   0      179.92      169.40      5.35 o
  -4   2   0     4338.65     4283.30     85.39 o
  -3   2   0       49.68       49.72      2.32 o
  -2   2   0       25.40       36.05      2.42 o
  -1   2   0    15627.46    16619.40    307.70 o
   0   2   0        0.21        0.04      0.16 o
   1   2   0       21.50       16.63      0.93 o
   2   2   0        2.24        0.25      0.93 o
   3   2   0       53.18       57.24      2.54 o
   4   2   0       18.90       18.95      1.90 o
   5   2   0       59.83       59.94      3.74 o
   6   2   0       67.70       69.59      5.47 o
   7   2   0        0.12        2.48      3.19 o
   8   2   0        8.19       10.31      3.79 o
   9   2   0        0.02        4.28      3.40 o
  -9   3   0        0.09        5.32      4.14 o
  -8   3   0       18.16       14.77      5.99 o
  -7   3   0       35.99       35.14      3.98 o
  -6   3   0       34.70       25.35      3.25 o
  -5   3   0       55.59       56.91      2.68 o
  -4   3   0     1133.82     1065.70     25.02 o
  -3   3   0      192.75      291.94      6.40 o
  -2   3   0       54.40       45.60      2.53 o
  -1   3   0       32.94       27.56      1.21 o
   0   3   0      164.09      140.81      3.23 o
   1   3   0        1.04        1.56      0.48 o
   2   3   0       33.14       39.61      1.83 o
   3   3   0      371.61      468.56     13.60 o
   4   3   0        1.81        1.77      2.53 o
   5   3   0        2.22        1.18      2.37 o
   6   3   0        5.56        4.32      2.69 o
   7   3   0        7.77       11.76      3.77 o
   8   3   0       10.64        8.43      4.91 o
   9   3   0        3.36        8.32      4.00 o
  -9   4   0        4.40        4.60      3.83 o
  -8   4   0        7.28        4.77      2.95 o
  -7   4   0        1.77        3.24      1.70 o
  -6   4   0       10.13       13.41      2.62 o
  -5   4   0       55.58       57.80      2.49 o
  -4   4   0        2.00        0.03      0.97 o
  -3   4   0       88.09       59.56      1.70 o
  -2   4   0     6049.53     6761.75    132.31 o
  -1   4   0      234.02      188.92      3.92 o
   0   4   0        0.00       -0.51      0.56 o
   1   4   0     1666.28     1714.49     39.12 o
   2   4   0        2.83        2.90      0.86 o
   3   4   0       81.18       77.17      3.16 o
   4   4   0      622.26      646.94     18.90 o
   5   4   0       66.89       72.73      4.14 o
   6   4   0        1.07        1.71      2.67 o
   7   4   0       25.71       21.72      4.19 o
   8   4   0        0.95        5.26      4.38 o
   9   4   0        0.36        3.56      3.95 o
  -9   5   0        5.62        4.97      3.68 o
  -8   5   0       13.65       11.62      2.07 o
  -7   5   0        2.04        5.37      1.88 o
  -6   5   0       14.35        9.51      3.15 o
  -5   5   0        4.51        3.26      1.34 o
  -4   5   0        1.29        1.02      0.81 o
  -3   5   0       36.04       32.60      1.30 o
  -2   5   0       51.20       43.11      1.76 o
  -1   5   0     8613.73     9088.37    156.96 o
   0   5   0        4.84        4.30      0.56 o
   1   5   0       46.62       42.42      1.61 o
   2   5   0        3.63        3.99      0.73 o
   3   5   0     1017.84     1044.53     29.74 o
   4   5   0        7.45       10.06      1.69 o
   5   5   0        2.29        4.72      2.10 o
   6   5   0       42.91       38.32      6.97 o
   7   5   0        0.24        3.57      3.40 o
   8   5   0        1.49        1.03      4.23 o
   9   5   0        0.57        4.60      4.04 o
  -9   6   0        2.89        2.51      6.19 o
  -8   6   0        2.68        8.51      3.73 o
  -7   6   0        0.79       -1.33      2.13 o
  -6   6   0       10.31        8.35      2.64 o
  -5   6   0        0.04       -0.23      1.08 o
  -4   6   0       15.22       13.43      1.14 o
  -3   6   0     3429.71     3880.53     76.54 o
  -2   6   0      257.44      241.69      7.06 o
  -1   6   0      108.52       94.20      2.50 o
   0   6   0    12180.40    13838.83    265.31 o
   1   6   0      159.72      169.79      4.96 o
   2   6   0       21.08       25.20      1.66 o
   3   6   0     2151.66     2356.56     66.14 o
   4   6   0        7.94        9.67      1.80 o
   5   6   0        2.78        2.02      1.74 o
   6   6   0        5.25        2.93      2.74 o
   7   6   0       10.08        7.23      3.69 o
   8   6   0        0.30        4.99      3.84 o
   9   6   0        3.71        8.19      4.37 o
  -9   7   0        0.49        8.28      5.99 o
  -8   7   0        9.62        9.30      3.45 o
  -7   7   0        0.00        0.60      1.90 o
  -6   7   0        5.73        2.43      2.08 o
  -5   7   0        2.95       -0.28      1.49 o
  -4   7   0        0.84        0.32      0.86 o
  -3   7   0        1.40        1.01      0.83 o
  -2   7   0     3022.55     3404.45     63.12 o
  -1   7   0       72.30       74.20      1.78 o
   0   7   0       16.83       27.00      2.02 o
   1   7   0     1301.02     1482.39     33.73 o
   2   7   0      393.69      393.82     11.21 o
   3   7   0      210.65      212.48      8.13 o
   4   7   0       33.10       45.86      2.68 o
   5   7   0        2.17       -0.36      1.64 o
   6   7   0        1.24       -2.54      2.63 o
   7   7   0       48.41       47.29      5.58 o
   8   7   0        6.64        1.75      3.85 o
  -9   8   0        0.18        6.51      4.29 o
  -8   8   0        0.17        1.56      3.01 o
  -7   8   0        3.02        5.68      2.09 o
  -6   8   0        0.23        2.00      1.53 o
  -5   8   0        5.55        5.03      1.38 o
  -4   8   0       67.08       55.57      2.32 o
  -3   8   0        0.02       -1.44      0.72 o
  -2   8   0      116.75      119.31      4.07 o
  -1   8   0      387.11      375.51      6.98 o
   0   8   0       15.82       18.15      0.92 o
   1   8   0        1.73        1.77      0.90 o
   2   8   0      236.78      255.04      6.08 o
   3   8   0       57.65       55.33      3.40 o
   4   8   0        3.50        0.73      1.28 o
   5   8   0      313.04      285.27      9.48 o
   6   8   0        0.62       -3.24      2.24 o
   7   8   0        5.07        3.79      3.03 o
   8   8   0        0.01       -2.20      3.30 o
  -9   9   0        1.92        5.21      4.21 o
  -8   9   0        4.64        7.04      5.53 o
  -7   9   0        6.47        6.71      2.42 o
  -6   9   0        6.18        9.45      1.92 o
  -5   9   0        0.49        0.08      1.11 o
  -4   9   0       42.48       44.39      2.07 o
  -3   9   0        0.50        3.33      0.98 o
  -2   9   0       15.06       16.85      1.03 o
  -1   9   0      108.47      111.17      2.75 o
   0   9   0       16.70       13.64      1.01 o
   1   9   0        0.25        0.27      0.63 o
   2   9   0       13.15       11.14      1.64 o
   3   9   0        1.32        2.95      1.05 o
   4   9   0        4.21        1.21      1.37 o
   5   9   0        0.00        0.49      1.90 o
   6   9   0       20.42       11.69      3.12 o
   7   9   0        0.09        4.40      2.99 o
   8   9   0        0.66        2.92      3.26 o
  -9  10   0        0.57        4.49      4.20 o
  -8  10   0        6.93        8.86      4.41 o
  -7  10   0        3.21        7.02      2.31 o
  -6  10   0        0.31       -0.88      1.51 o
  -5  10   0       46.68       55.58      2.99 o
  -4  10   0       19.55       16.80      1.69 o
  -3  10   0      100.35      102.86      3.59 o
  -2  10   0     1074.96     1148.79     20.37 o
  -1  10   0       19.30       16.83      1.36 o
   0  10   0        3.11        1.93      0.74 o
   1  10   0      615.30      664.84     14.43 o
   2  10   0        1.99        1.08      0.87 o
   3  10   0        0.05       -0.42      0.98 o
   4  10   0      169.43      139.17      4.68 o
   5  10   0        0.50       -0.12      1.79 o
   6  10   0        5.34        1.34      2.28 o
   7  10   0        6.42       12.18      3.44 o
   8  10   0        8.14        7.82      3.50 o
  -9  11   0        0.49        4.49      5.68 o
  -8  11   0        1.51       11.03      6.28 o
  -7  11   0        0.32        1.88      2.78 o
  -6  11   0        6.98        7.83      2.45 o
  -5  11   0       35.69       38.35      2.93 o
  -4  11   0      117.16       98.74      3.38 o
  -3  11   0        6.23        5.67      1.06 o
  -2  11   0        0.12        0.65      0.85 o
  -1  11   0       54.93       46.84      2.86 o
   0  11   0       18.10       15.81      1.18 o
   1  11   0       33.94       35.87      1.71 o
   2  11   0      366.26      414.38     10.33 o
   3  11   0        0.14       -0.09      0.98 o
   4  11   0       11.18        9.82      1.67 o
   5  11   0        0.11       -2.25      1.70 o
   6  11   0       16.26       16.74      3.00 o
   7  11   0        1.55        4.56      3.00 o
   8  11   0        2.32       -0.12      3.60 o
  -9  12   0        0.05        6.10      8.50 o
  -8  12   0        1.13        3.30      6.03 o
  -7  12   0        0.07        8.79      4.46 o
  -6  12   0       27.78       25.46      2.50 o
  -5  12   0        1.20        4.91      1.70 o
  -4  12   0        5.22        4.67      1.68 o
  -3  12   0       36.65       31.71      1.86 o
  -2  12   0        0.07       -0.62      1.07 o
  -1  12   0        5.64        4.68      1.22 o
   0  12   0      109.88       91.27      2.76 o
   1  12   0       25.81       24.61      1.67 o
   2  12   0        1.62        3.45      1.30 o
   3  12   0        1.26        0.18      1.18 o
   4  12   0       27.81       33.55      3.06 o
   5  12   0        0.07        0.49      1.82 o
   6  12   0        0.40        3.06      2.43 o
   7  12   0        0.87        1.44      3.10 o
  -9  13   0        0.57       -8.50      7.76 o
  -8  13   0        5.92        8.55      6.03 o
  -7  13   0        0.50       -0.18      4.06 o
  -6  13   0        2.24        3.56      1.87 o
  -5  13   0        1.77        3.50      2.02 o
  -4  13   0        3.20        3.87      1.80 o
  -3  13   0        0.26        1.94      1.47 o
  -2  13   0       32.02       35.97      1.98 o
  -1  13   0       30.58       32.66      2.29 o
   0  13   0        4.03        3.07      1.09 o
   1  13   0      753.07      805.73     18.26 o
   2  13   0        0.00       -0.02      1.52 o
   3  13   0        2.67       -0.24      1.82 o
   4  13   0       41.09       39.06      3.80 o
   5  13   0        0.81        1.02      2.53 o
   6  13   0        0.00        2.60      3.36 o
  -8  14   0        0.55        7.81      5.03 o
  -7  14   0        8.97       14.83      5.27 o
  -6  14   0        0.00        3.03      2.08 o
  -5  14   0       29.07       30.55      3.02 o
  -4  14   0       52.00       61.77      3.39 o
  -3  14   0        9.18        9.82      1.95 o
  -2  14   0       14.91       16.37      1.99 o
  -1  14   0       51.62       53.84      3.36 o
   0  14   0        1.78        0.91      1.36 o
   1  14   0        0.01       -0.37      1.33 o
   2  14   0       33.79       34.88      2.97 o
   3  14   0       28.87       26.28      2.80 o
   4  14   0        1.34        5.01      2.77 o
   5  14   0        1.16        2.24      2.85 o
   6  14   0       15.02       14.92      7.07 o
  -8  15   0        0.00        3.58      5.44 o
  -7  15   0       13.32       24.09      5.92 o
  -6  15   0        4.81        5.05      2.45 o
  -5  15   0        0.06        3.36      2.27 o
  -4  15   0        1.33        2.07      2.44 o
  -3  15   0        2.02        5.52      2.76 o
  -2  15   0        5.81        5.22      2.63 o
  -1  15   0       15.39       13.71      3.09 o
   0  15   0       11.08       20.51      2.96 o
   1  15   0       26.87       24.09      3.63 o
   2  15   0       28.78       25.99      3.70 o
   3  15   0       13.86       12.55      3.00 o
   4  15   0        3.09        1.04      3.85 o
   5  15   0        2.18       -0.27      3.61 o
   6  15   0        0.28       -6.69      6.23 o
  -8  16   0        0.67        7.32      5.65 o
  -7  16   0        1.89        4.73      5.14 o
  -6  16   0       54.76       64.34      4.44 o
  -5  16   0        0.84        9.39      2.97 o
  -4  16   0       52.85       55.53      4.50 o
  -3  16   0      156.06      149.63      6.24 o
  -2  16   0      451.24      398.37     12.80 o
  -1  16   0       38.56       35.36      4.31 o
   0  16   0       37.75       38.97      4.28 o
   1  16   0      718.15      642.56     23.55 o
   2  16   0       20.57       20.96      5.31 o
   3  16   0        1.66       -3.71      6.38 o
   4  16   0       12.26        7.72      4.36 o
   5  16   0        0.84       -5.99      4.01 o
   6  16   0        0.05       -0.16      6.35 o
  -7  17   0        0.03       -3.48      4.79 o
  -6  17   0        0.14        3.62      3.10 o
  -5  17   0       66.28       73.37      5.33 o
  -4  17   0       53.87       64.38      5.63 o
  -3  17   0        6.36       11.81      3.45 o
  -2  17   0      153.18      149.60      9.71 o
  -1  17   0      228.74      228.28     12.19 o
   0  17   0       25.24       22.44      3.78 o
   1  17   0       10.49        7.81      7.61 o
   2  17   0      107.45       87.17      7.31 o
   3  17   0        0.17       -4.83      3.05 o
   4  17   0        0.00       -4.17      4.06 o
   5  17   0        0.33        4.02      6.62 o
  -7  18   0        2.00        4.93      5.58 o
  -6  18   0       17.27       20.51      3.98 o
  -5  18   0        5.14        8.41      3.06 o
  -4  18   0        2.14        6.49      3.51 o
  -3  18   0      108.99      110.92      6.90 o
  -2  18   0        0.03        3.58      3.81 o
  -1  18   0       16.83       15.12      4.46 o
   0  18   0      314.82      285.14     14.73 o
   1  18   0       18.24       10.89      3.76 o
   2  18   0        5.57        0.28      3.95 o
   3  18   0        0.43        1.56      3.80 o
   4  18   0        2.86        3.64      4.88 o
   5  18   0        0.97       -0.42      6.37 o
  -7  19   0        0.21        3.51      8.83 o
  -6  19   0       23.08       25.58      4.55 o
  -5  19   0       11.99       19.02      4.77 o
  -4  19   0        0.63       -0.19      3.79 o
  -3  19   0        3.93       -1.64      3.74 o
  -2  19   0      168.36      137.17      9.14 o
  -1  19   0        2.87        6.13      4.11 o
   0  19   0        6.40        7.19      4.05 o
   1  19   0        3.47        1.83      3.38 o
   2  19   0        0.03        1.04      3.85 o
   3  19   0        1.39        3.82      4.08 o
   4  19   0        0.17        8.24      7.00 o
  -5  20   0        0.38        5.97      4.43 o
  -4  20   0        6.83        8.88      4.49 o
  -3  20   0        1.56        4.41      4.27 o
  -2  20   0       11.18        7.44      8.21 o
  -1  20   0      116.37       96.89      8.80 o
   0  20   0        0.02       -0.17      5.47 o
   1  20   0        5.76        4.27     11.13 o
   2  20   0        4.66        4.98      7.34 o
   3  20   0        2.98        2.89      4.61 o
   4  20   0        0.44        5.70      7.08 o
  -5  21   0        0.15        8.61      5.71 o
  -4  21   0        7.25        3.50      5.95 o
  -3  21   0        4.86        3.35      4.17 o
  -2  21   0        5.35        9.96      4.29 o
  -1  21   0        0.82        2.64      4.20 o
   0  21   0       53.94       66.53      7.83 o
   1  21   0        0.48        4.41      4.43 o
   2  21   0        4.63       12.14      5.13 o
   3  21   0        0.50        7.14      5.73 o
  -4  22   0        0.58       11.97      6.08 o
  -3  22   0       16.53       18.73      7.04 o
  -2  22   0        0.15        7.63      6.19 o
  -1  22   0        4.38       10.19      5.92 o
   0  22   0       15.63       24.05      7.22 o
   1  22   0       84.78      130.44     12.59 o
   2  22   0       17.57       24.13      7.05 o
  -3  23   0        0.88       10.96      5.99 o
  -2  23   0       11.84       15.49      5.60 o
  -1  23   0        4.99       10.29      5.97 o
   0  23   0       13.43       24.18      7.20 o
  -1 -23   1        4.89       13.92      5.31 o
   1 -23   1       75.48       93.05     12.87 o
   2 -23   1        0.01       12.93      5.28 o
   3 -23   1        1.33       10.34      5.48 o
  -2 -22   1        1.51        3.77      6.10 o
  -1 -22   1       34.66       51.79      9.31 o
   0 -22   1        8.81       21.82      5.13 o
   1 -22   1        4.26       12.18      6.56 o
   2 -22   1        8.96        1.53      5.88 o
   3 -22   1       12.19        0.45      5.74 o
   4 -22   1        1.66        4.55      5.96 o
   5 -22   1        7.08       20.66      6.58 o
  -3 -21   1       38.33       62.75     11.20 o
  -2 -21   1        0.27       -0.08      5.26 o
  -1 -21   1        1.58        8.49      5.16 o
   0 -21   1      251.25      234.60     13.17 o
   1 -21   1       16.06       16.67      5.05 o
   2 -21   1        1.22       -2.73      3.83 o
   3 -21   1        0.03        1.84      4.45 o
   4 -21   1        7.13       12.81      4.77 o
   5 -21   1        2.97        6.78      6.29 o
  -4 -20   1        0.02        6.25      6.19 o
  -3 -20   1        6.78        7.60      6.44 o
  -2 -20   1       28.18       26.83      7.18 o
  -1 -20   1        2.99       12.84      4.52 o
   0 -20   1        8.32        7.56      4.30 o
   1 -20   1       35.74       30.84      6.53 o
   2 -20   1        8.46        2.87      7.45 o
   3 -20   1        0.58        3.66      3.98 o
   4 -20   1       11.27       13.21      4.76 o
   5 -20   1        0.56        8.41      4.49 o
   6 -20   1        1.63       10.62      5.41 o
  -4 -19   1       15.55       15.70      7.22 o
  -3 -19   1        0.06       -0.84      8.01 o
  -2 -19   1       12.27        7.11      4.36 o
  -1 -19   1        4.93        7.20      6.87 o
   0 -19   1        0.03        3.45      3.05 o
   1 -19   1        9.81       12.56      4.30 o
   2 -19   1       54.84       61.06      6.77 o
   3 -19   1        1.20        4.82      4.99 o
   4 -19   1        5.02       -0.95      3.71 o
   5 -19   1       18.19       17.12      4.08 o
   6 -19   1        1.00        4.42      4.84 o
   7 -19   1        4.63        8.46      8.56 o
  -5 -18   1        3.68        1.54      6.13 o
  -4 -18   1        1.38       -8.05      5.48 o
  -3 -18   1       14.63        9.37      4.43 o
  -2 -18   1        0.00       -3.79      3.10 o
  -1 -18   1        0.90        1.95      2.96 o
   0 -18   1        6.17        4.45      3.57 o
   1 -18   1        9.10        7.12      4.05 o
   2 -18   1        6.81        5.30      4.00 o
   3 -18   1        5.81        9.80      4.28 o
   4 -18   1       89.14       85.00      7.29 o
   5 -18   1        1.35        4.71      2.92 o
   6 -18   1        4.14        2.43      3.73 o
   7 -18   1        3.24        3.24      5.51 o
  -5 -17   1       31.04       23.85      6.06 o
  -4 -17   1        1.16       -0.62      3.74 o
  -3 -17   1       11.45        6.71      5.17 o
  -2 -17   1       20.16       14.72      4.19 o
  -1 -17   1        6.56        6.52      3.22 o
   0 -17   1       10.40       10.24      3.64 o
   1 -17   1      304.71      260.23     15.32 o
   2 -17   1        0.82       10.25      3.52 o
   3 -17   1       19.04       24.22      4.08 o
   4 -17   1      148.77      125.27      7.24 o
   5 -17   1       36.21       32.47      3.97 o
   6 -17   1        0.07       -1.34      3.54 o
   7 -17   1        4.45        6.91      5.40 o
  -5 -16   1        2.19        0.86      4.80 o
  -4 -16   1       37.26       38.26      5.82 o
  -3 -16   1        3.38        0.87      3.53 o
  -2 -16   1        0.22        0.25      2.97 o
  -1 -16   1       38.78       31.49      4.80 o
   0 -16   1       67.08       68.45      6.73 o
   1 -16   1       24.37       22.48      3.76 o
   2 -16   1     1147.31     1085.68     38.01 o
   3 -16   1      415.86      420.18     24.72 o
   4 -16   1        0.35        5.01      2.78 o
   5 -16   1       13.79       20.21      4.42 o
   6 -16   1       30.06       34.93      4.06 o
   7 -16   1        7.34       13.91      5.50 o
   8 -16   1       15.73        7.75     10.16 o
  -6 -15   1       21.46       17.73      7.60 o
  -5 -15   1        0.67       -2.68      5.05 o
  -4 -15   1       21.95       12.39      4.25 o
  -3 -15   1       84.78       82.83      5.80 o
  -2 -15   1        3.86        7.33      2.58 o
  -1 -15   1        6.60        6.77      2.70 o
   0 -15   1      708.08      663.48     19.79 o
   1 -15   1       75.38       76.73      4.11 o
   2 -15   1      150.91      144.42      5.09 o
   3 -15   1       34.68       49.85      3.38 o
   4 -15   1      120.83      127.59      7.53 o
   5 -15   1        9.17       13.58      2.60 o
   6 -15   1        5.96        9.15      2.55 o
   7 -15   1        0.00        0.99      7.50 o
   8 -15   1        2.66       10.18      6.82 o
  -6 -14   1        0.00        1.24      5.87 o
  -5 -14   1        8.73        3.75      3.88 o
  -4 -14   1        4.56        0.42      4.10 o
  -3 -14   1      115.23      102.03     12.90 o
  -2 -14   1        7.89       10.72      3.29 o
  -1 -14   1       36.14       33.01      3.18 o
   0 -14   1        0.09       -2.07      1.28 o
   1 -14   1      447.43      433.82     11.71 o
   2 -14   1       19.23       21.59      2.20 o
   3 -14   1        3.90        5.51      2.04 o
   4 -14   1       52.56       48.59      3.02 o
   5 -14   1       40.94       42.52      3.38 o
   6 -14   1        4.94        8.63      2.34 o
   7 -14   1        2.72        7.22      8.15 o
   8 -14   1        0.00        2.63      8.34 o
  -6 -13   1        5.22        6.32      3.42 o
  -5 -13   1        1.42        1.08      2.37 o
  -4 -13   1       48.78       56.43      4.93 o
  -3 -13   1        0.28       -2.84      1.42 o
  -2 -13   1       54.37       56.54      2.81 o
  -1 -13   1       64.98       72.93      2.82 o
   0 -13   1        0.29        0.08      1.10 o
   1 -13   1       17.85       20.15      1.90 o
   2 -13   1        0.14       -1.44      1.00 o
   3 -13   1       18.24       16.51      1.59 o
   4 -13   1        1.24        0.09      1.53 o
   5 -13   1      127.86      104.90      4.92 o
   6 -13   1        0.26        3.77      2.12 o
   7 -13   1        2.27        7.32      5.46 o
   8 -13   1        8.14       16.75      5.87 o
   9 -13   1        0.16        2.03      8.84 o
  -7 -12   1        0.15        2.36      3.09 o
  -6 -12   1       20.84       10.00      2.82 o
  -5 -12   1        0.28       -0.33      1.44 o
  -4 -12   1        6.02        7.79      1.69 o
  -3 -12   1       48.44       55.73      2.55 o
  -2 -12   1       37.20       35.16      2.00 o
  -1 -12   1       53.28       52.05      2.34 o
   0 -12   1        7.33       10.05      1.15 o
   1 -12   1        0.84        0.91      1.05 o
   2 -12   1        2.15        1.79      1.01 o
   3 -12   1        0.06       -0.08      1.10 o
   4 -12   1        0.45       -0.63      1.34 o
   5 -12   1        2.32        3.09      1.67 o
   6 -12   1       77.51       76.93      4.17 o
   7 -12   1        6.62       12.07      3.39 o
   8 -12   1        6.26        9.56      3.67 o
   9 -12   1        1.63       12.28      8.35 o
  -8 -11   1        3.13        3.03      3.47 o
  -7 -11   1        2.52        4.14      2.98 o
  -6 -11   1        4.70        4.35      2.38 o
  -5 -11   1       40.50       41.44      3.09 o
  -4 -11   1        0.08        0.49      1.43 o
  -3 -11   1       34.13       32.75      2.30 o
  -2 -11   1       55.01       49.31      2.22 o
  -1 -11   1        6.60        6.30      0.89 o
   0 -11   1        7.84        8.26      0.87 o
   1 -11   1       24.47       23.91      1.30 o
   2 -11   1       20.48       23.50      1.30 o
   3 -11   1        2.32        0.70      1.02 o
   4 -11   1        0.16        0.56      1.29 o
   5 -11   1       41.17       35.43      2.35 o
   6 -11   1        0.45        0.62      1.87 o
   7 -11   1        0.08        7.72      3.70 o
   8 -11   1        7.06       10.98      5.65 o
   9 -11   1        0.00        8.46      8.76 o
  -8 -10   1        6.67        5.32      3.55 o
  -7 -10   1        5.58        4.85      3.03 o
  -6 -10   1        0.20       -0.47      2.12 o
  -5 -10   1       24.60       23.69      2.43 o
  -4 -10   1       82.40       68.30      3.48 o
  -3 -10   1        3.08        2.57      0.89 o
  -2 -10   1        7.98        8.07      1.06 o
  -1 -10   1     1410.88     1292.37     27.43 o
   0 -10   1        3.32        4.12      0.87 o
   1 -10   1        2.95        2.51      0.70 o
   2 -10   1      531.29      566.56     10.41 o
   3 -10   1      107.16      113.17      3.13 o
   4 -10   1        7.72        8.11      1.36 o
   5 -10   1      134.03      138.37      4.60 o
   6 -10   1        1.28        1.03      1.69 o
   7 -10   1        1.93        1.87      2.81 o
   8 -10   1        1.67        9.90      5.02 o
   9 -10   1        0.35        1.91      4.09 o
  -8  -9   1        0.17        2.80      3.35 o
  -7  -9   1        1.63       -2.62      2.82 o
  -6  -9   1        0.42       -1.47      2.03 o
  -5  -9   1        1.40       -0.58      1.79 o
  -4  -9   1       17.46       19.94      1.90 o
  -3  -9   1       39.46       37.47      1.92 o
  -2  -9   1       21.59       22.74      1.40 o
  -1  -9   1       48.92       50.60      1.74 o
   0  -9   1      746.89      763.40     15.05 o
   1  -9   1       19.45       19.99      1.17 o
   2  -9   1        5.44        5.89      0.81 o
   3  -9   1      291.12      353.18      7.28 o
   4  -9   1        4.74        4.78      1.19 o
   5  -9   1       48.50       48.97      2.70 o
   6  -9   1       23.74       19.55      2.24 o
   7  -9   1        0.35        3.80      2.12 o
   8  -9   1        0.01        3.96      3.08 o
   9  -9   1        0.87        7.80      4.52 o
  -8  -8   1        4.33        1.96      3.80 o
  -7  -8   1        0.98       -2.52      3.10 o
  -6  -8   1        1.77       -2.66      2.21 o
  -5  -8   1      149.58      169.78      6.59 o
  -4  -8   1        1.15        0.99      1.22 o
  -3  -8   1       11.39       11.81      1.13 o
  -2  -8   1     1239.80     1322.81     28.36 o
  -1  -8   1      112.11      109.39      3.59 o
   0  -8   1       19.96       20.65      1.13 o
   1  -8   1     1358.37     1637.81     28.67 o
   2  -8   1       32.44       30.59      1.24 o
   3  -8   1       15.63       17.53      1.20 o
   4  -8   1      111.02      113.53      3.37 o
   5  -8   1       15.84       13.91      1.59 o
   6  -8   1        2.76        2.55      1.49 o
   7  -8   1        0.66        1.67      2.25 o
   8  -8   1        2.14        2.89      3.08 o
   9  -8   1        1.43        4.95      4.22 o
  -9  -7   1        0.00        1.15      3.89 o
  -8  -7   1        4.13        0.81      3.67 o
  -7  -7   1       11.00       10.68      3.86 o
  -6  -7   1        2.46        1.50      2.23 o
  -5  -7   1       15.66       14.62      2.36 o
  -4  -7   1        5.41        5.79      1.72 o
  -3  -7   1        2.53        2.09      0.95 o
  -2  -7   1       21.54       22.99      1.35 o
  -1  -7   1     4533.18     5260.52    109.03 o
   0  -7   1       23.42       20.73      1.05 o
   1  -7   1        0.08       -0.14      0.51 o
   2  -7   1     1231.07     1551.34     29.08 o
   3  -7   1       55.55       55.88      2.02 o
   4  -7   1        3.68        2.29      0.94 o
   5  -7   1       23.36       28.30      2.05 o
   6  -7   1        1.27        0.92      2.64 o
   7  -7   1        0.01       -1.51      1.69 o
   8  -7   1        0.74        2.76      4.83 o
   9  -7   1        0.20        4.27      3.90 o
  -9  -6   1        0.02        1.16      3.45 o
  -8  -6   1        0.52       -1.16      3.39 o
  -7  -6   1        1.22       -0.44      3.81 o
  -6  -6   1       11.68       13.71      3.39 o
  -5  -6   1       45.74       48.67      4.04 o
  -4  -6   1       48.52       56.86      3.03 o
  -3  -6   1      109.89      118.18      5.21 o
  -2  -6   1       22.31       26.42      1.49 o
  -1  -6   1        4.13        3.86      0.65 o
   0  -6   1     3045.02     3594.01     64.95 o
   1  -6   1        7.48        5.79      0.72 o
   2  -6   1        0.21       -0.06      0.62 o
   3  -6   1     1425.97     1744.32     32.69 o
   4  -6   1       22.14       17.92      1.38 o
   5  -6   1        2.42        0.40      1.32 o
   6  -6   1        8.05        8.42      2.11 o
   7  -6   1        0.12       -0.88      1.66 o
   8  -6   1        1.28        2.36      3.14 o
   9  -6   1        1.12        4.76      4.04 o
  -9  -5   1        2.59        3.22      3.78 o
  -8  -5   1       12.11        7.77      5.60 o
  -7  -5   1        0.10        0.19      3.23 o
  -6  -5   1        0.40       -1.41      2.65 o
  -5  -5   1      494.56      451.19     22.98 o
  -4  -5   1       20.59       17.49      1.88 o
  -3  -5   1      177.86      176.29      5.83 o
  -2  -5   1     3110.71     3041.23    137.95 o
  -1  -5   1       38.57       34.03      1.35 o
   0  -5   1        5.11        5.06      0.50 o
   1  -5   1     1103.18     1337.03     24.96 o
   2  -5   1       42.87       39.40      2.10 o
   3  -5   1        3.46        0.92      0.82 o
   4  -5   1       11.81       22.22      1.38 o
   5  -5   1        2.42        1.06      1.11 o
   6  -5   1        1.26       -1.29      2.34 o
   7  -5   1       16.01       14.77      2.37 o
   8  -5   1        1.41       -1.07      1.40 o
   9  -5   1        0.07        1.49      4.44 o
  -9  -4   1        2.35        1.08      3.47 o
  -8  -4   1       10.01        7.30      3.89 o
  -7  -4   1       56.70       61.46      5.97 o
  -6  -4   1        0.62        1.76      2.60 o
  -5  -4   1      355.91      390.39     14.83 o
  -4  -4   1      402.15      403.06     12.17 o
  -3  -4   1       56.95       61.48      5.63 o
  -2  -4   1       12.17       13.58      1.16 o
  -1  -4   1    11055.02    11702.97    284.00 o
   0  -4   1        0.00       -0.35      0.47 o
   1  -4   1       18.08       16.12      0.97 o
   2  -4   1     6780.37     7249.57    133.99 o
   3  -4   1      422.67      353.08      7.70 o
   4  -4   1        1.66        1.35      1.04 o
   5  -4   1        0.42       -0.25      1.01 o
   6  -4   1       22.57       18.32      2.36 o
   7  -4   1       26.41       21.99      2.25 o
   8  -4   1        0.88        1.56      3.22 o
   9  -4   1        3.17        2.50      3.85 o
  -9  -3   1        5.79        4.76      3.80 o
  -8  -3   1        9.97        4.26      3.67 o
  -7  -3   1        5.33        6.85      3.41 o
  -6  -3   1       73.39       81.37      5.58 o
  -5  -3   1        8.22        9.72      2.55 o
  -4  -3   1        1.42        4.46      1.31 o
  -3  -3   1      468.52      498.56     14.31 o
  -2  -3   1       65.94       55.77      2.23 o
  -1  -3   1      266.05      170.53     11.66 o
   0  -3   1    27507.55    29056.70    483.38 o
   1  -3   1        7.60        3.78      0.58 o
   2  -3   1       49.27       38.26      1.11 o
   3  -3   1       41.80       38.83      2.61 o
   4  -3   1      102.11       90.86      2.91 o
   5  -3   1       11.23       12.01      1.54 o
   6  -3   1      155.13      153.17      5.70 o
   7  -3   1        0.20        2.63      2.58 o
   8  -3   1        0.24        4.45      3.23 o
   9  -3   1        0.14        4.66      3.96 o
  -9  -2   1        4.04        6.59      5.24 o
  -8  -2   1       18.62       13.99      3.99 o
  -7  -2   1        0.47        1.96      3.10 o
  -6  -2   1       26.46       22.64      3.59 o
  -5  -2   1       15.64       18.78      2.78 o
  -4  -2   1        7.27        6.08      1.41 o
  -3  -2   1      113.89      102.39      3.69 o
  -2  -2   1     5320.45     5897.35    160.26 o
   0  -2   1        2.99        2.16      0.16 o
   1  -2   1    13670.47    14496.19    254.51 o
   2  -2   1      994.31      769.34     14.07 o
   3  -2   1       83.87       79.23      2.26 o
   4  -2   1       39.12       44.58      2.56 o
   5  -2   1       28.23       28.94      2.12 o
   6  -2   1      107.92      111.87      5.68 o
   7  -2   1        0.44        1.22      2.64 o
   8  -2   1        1.15        4.10      3.04 o
   9  -2   1        0.71        0.99      3.77 o
  -9  -1   1        2.73       -0.71      5.47 o
  -8  -1   1        0.26       -1.59      3.07 o
  -7  -1   1        3.12        2.40      3.09 o
  -6  -1   1        6.75        6.71      2.82 o
  -5  -1   1       15.43       17.55      2.64 o
  -4  -1   1      168.93      147.10      6.51 o
  -3  -1   1        1.84        0.73      1.01 o
  -2  -1   1     3081.89     2657.31     65.82 o
  -1  -1   1       29.61       29.20      1.42 o
   0  -1   1        0.35        0.11      0.10 o
   1  -1   1       66.24       69.79      1.77 o
   2  -1   1    28868.16    31909.27    595.12 o
   3  -1   1     3224.38     3095.47     70.52 o
   4  -1   1        7.90        7.44      1.15 o
   5  -1   1       70.59       68.25      3.80 o
   6  -1   1        1.02        1.98      2.39 o
   7  -1   1        2.08        1.16      2.52 o
   8  -1   1        5.62        6.74      3.11 o
   9  -1   1        3.88        5.80      4.42 o
  -9   0   1        0.00        3.38      3.60 o
  -8   0   1        0.85        4.19      3.48 o
  -7   0   1        3.04        0.50      2.68 o
  -6   0   1      254.84      267.95     10.46 o
  -5   0   1       34.57       29.73      2.76 o
  -4   0   1      331.62      339.40     10.52 o
  -3   0   1      729.31      773.93     19.00 o
  -2   0   1     4058.98     3362.64     74.76 o
  -1   0   1       35.50       19.40      0.71 o
   0   0   1       65.64       25.41      1.61 o
   1   0   1      349.68      305.53      6.53 o
   2   0   1      558.94      500.07     10.67 o
   3   0   1     6007.02     6030.40    172.82 o
   4   0   1       54.42       51.98      2.57 o
   5   0   1       10.15        6.15      1.94 o
   6   0   1       47.09       49.21      4.82 o
   7   0   1        6.59        8.38      2.86 o
   8   0   1        2.32        4.58      2.91 o
   9   0   1        0.29       10.22      3.72 o
  -9   1   1        5.13        3.32      4.01 o
  -8   1   1        1.73       -1.56      3.07 o
  -7   1   1       19.09       14.22      3.19 o
  -6   1   1      104.72      103.32      5.64 o
  -5   1   1      250.79      250.75     10.03 o
  -4   1   1      165.04      153.27      4.97 o
  -3   1   1      648.44      635.91     13.94 o
  -2   1   1   101509.88   103722.87   2029.58 o
  -1   1   1        1.67       -0.64      0.32 o
   0   1   1       55.86       48.53      4.62 o
   1   1   1     8736.74     9519.58    219.03 o
   2   1   1      728.42      650.03     15.43 o
   3   1   1      247.23      236.30      8.64 o
   4   1   1      153.97      142.16      4.68 o
   5   1   1       23.80       22.68      2.51 o
   6   1   1        1.36        4.92      2.78 o
   7   1   1      122.45      101.93      6.86 o
   8   1   1       19.31       18.68      3.80 o
   9   1   1        0.48        3.38      6.26 o
  -9   2   1        0.10       -2.51      3.25 o
  -8   2   1        9.48        5.83      3.57 o
  -7   2   1      208.15      200.62      8.75 o
  -6   2   1       17.44       23.31      3.39 o
  -5   2   1      683.80      687.66     16.06 o
  -4   2   1     3729.67     3750.66     78.99 o
  -3   2   1        9.19        9.24      1.12 o
  -2   2   1     7070.78     6235.82    126.64 o
  -1   2   1     1330.50     1442.05     25.42 o
   0   2   1       55.20       49.67      1.80 o
   1   2   1       70.98       67.77      2.08 o
   2   2   1     4107.39     4493.40    112.81 o
   3   2   1        7.08        9.99      1.12 o
   4   2   1       58.75       55.29      2.62 o
   5   2   1       53.57       52.65      3.60 o
   6   2   1        1.63        1.50      2.64 o
   7   2   1       27.41       30.07      4.36 o
   8   2   1       65.98       54.23      6.07 o
   9   2   1        3.16        7.54      6.04 o
 -10   3   1        1.11       13.65      5.50 o
  -9   3   1        0.07        3.86      3.71 o
  -8   3   1       27.73       24.24      4.34 o
  -7   3   1       22.74       20.51      2.26 o
  -6   3   1       19.32       30.18      2.72 o
  -5   3   1       69.32       74.91      2.89 o
  -4   3   1      841.05      756.03     17.45 o
  -3   3   1       33.41       33.95      1.38 o
  -2   3   1      430.02      348.68      9.81 o
  -1   3   1       13.30       11.97      0.63 o
   0   3   1     2440.10     2532.51     67.74 o
   1   3   1       32.73       27.37      1.29 o
   2   3   1       70.63       63.03      2.54 o
   3   3   1       42.68       41.39      2.62 o
   4   3   1      306.12      271.33      9.10 o
   5   3   1        0.22       -3.11      1.56 o
   6   3   1      104.10       89.61      5.74 o
   7   3   1       16.25       23.97      4.21 o
   8   3   1       10.47       14.26      3.96 o
   9   3   1        1.55        4.48      3.93 o
  -9   4   1        0.20        1.67      3.48 o
  -8   4   1       17.02       16.07      4.03 o
  -7   4   1        0.38       -1.94      2.56 o
  -6   4   1      149.30      147.38      5.81 o
  -5   4   1       48.06       73.34      2.98 o
  -4   4   1       15.76       13.73      2.08 o
  -3   4   1        1.32        0.50      0.62 o
  -2   4   1     1700.48     1828.27     32.71 o
  -1   4   1       28.70       29.95      0.98 o
   0   4   1      139.49      122.74      3.17 o
   1   4   1     3431.01     3590.46     82.16 o
   2   4   1        2.40        1.84      1.12 o
   3   4   1       38.42       39.33      1.81 o
   4   4   1      193.62      231.81      6.98 o
   5   4   1        6.44        6.60      2.16 o
   6   4   1       49.64       42.94      4.67 o
   7   4   1      201.51      221.23     12.98 o
   8   4   1        1.74        0.44      3.72 o
   9   4   1        6.24       16.35      5.66 o
  -9   5   1        7.34        8.59      4.29 o
  -8   5   1       39.31       41.53      4.29 o
  -7   5   1       24.41       23.96      2.56 o
  -6   5   1        2.81        2.38      1.86 o
  -5   5   1       29.35       22.60      1.77 o
  -4   5   1        1.99        2.67      1.11 o
  -3   5   1       33.63       31.34      1.58 o
  -2   5   1       71.60       68.84      2.43 o
  -1   5   1     3295.43     3840.82     74.24 o
   0   5   1       78.84       66.45      1.74 o
   1   5   1      279.16      257.17      6.90 o
   2   5   1      588.74      716.80     18.05 o
   3   5   1      734.77      761.23     20.75 o
   4   5   1       13.30       15.41      1.54 o
   5   5   1        1.05        4.11      1.76 o
   6   5   1       31.12       27.07      4.03 o
   7   5   1       20.34       32.16      4.82 o
   8   5   1        3.56        9.89      3.96 o
   9   5   1        5.35        6.06      4.40 o
  -9   6   1        0.88        6.70      3.93 o
  -8   6   1        0.83        3.07      2.82 o
  -7   6   1        0.16       -0.53      1.70 o
  -6   6   1        9.97        4.75      1.69 o
  -5   6   1        2.10        0.40      1.15 o
  -4   6   1       11.77       11.05      1.08 o
  -3   6   1      259.19      351.35      8.51 o
  -2   6   1       50.39       50.47      1.71 o
  -1   6   1       17.83       15.82      0.84 o
   0   6   1      821.28      911.50     18.57 o
   1   6   1      202.69      188.18      7.06 o
   2   6   1        4.72        5.63      1.79 o
   3   6   1     3100.18     3411.17     73.72 o
   4   6   1       31.85       31.07      2.32 o
   5   6   1        0.03       -1.10      1.58 o
   6   6   1        7.68        7.04      3.10 o
   7   6   1        0.24       -2.21      3.26 o
   8   6   1        1.09        2.22      3.90 o
   9   6   1        0.36        8.57      4.77 o
  -9   7   1        1.61        7.00      4.08 o
  -8   7   1        4.45        6.97      4.69 o
  -7   7   1        0.76        0.42      1.80 o
  -6   7   1        1.72        0.67      1.43 o
  -5   7   1        2.90        3.14      1.22 o
  -4   7   1        5.46        4.70      1.07 o
  -3   7   1       90.74       97.86      2.63 o
  -2   7   1     2932.40     3123.90     58.10 o
  -1   7   1        7.97        8.26      0.77 o
   0   7   1      114.50      109.62      3.27 o
   1   7   1     4842.88     5489.04    122.99 o
   2   7   1       30.81       36.66      1.80 o
   3   7   1       59.95       61.51      2.47 o
   4   7   1       54.86       46.84      2.64 o
   5   7   1       24.37       27.80      2.71 o
   6   7   1        2.63        5.52      3.11 o
   7   7   1        7.94       -1.32      3.37 o
   8   7   1        1.93        4.86      3.45 o
  -9   8   1        0.01        5.25      5.47 o
  -8   8   1        1.36        5.37      3.11 o
  -7   8   1        7.44        9.85      2.37 o
  -6   8   1        0.06       -0.57      1.42 o
  -5   8   1       12.59       13.17      1.53 o
  -4   8   1       22.90       20.50      1.43 o
  -3   8   1        0.06        0.15      0.79 o
  -2   8   1      519.83      527.41     10.42 o
  -1   8   1     9387.50    10290.35    205.75 o
   0   8   1       97.29       89.31      3.08 o
   1   8   1      149.22      148.75      3.83 o
   2   8   1      225.03      271.00      6.58 o
   3   8   1        2.48        3.89      1.05 o
   4   8   1        6.30        5.27      1.51 o
   5   8   1      274.16      224.84      9.96 o
   6   8   1       59.06       67.59      5.14 o
   7   8   1        3.44        8.30      3.24 o
   8   8   1        5.64        4.67      3.46 o
  -9   9   1        0.00        5.77      8.25 o
  -8   9   1        0.67        4.64      3.07 o
  -7   9   1        3.78        7.47      3.12 o
  -6   9   1       53.03       38.53      2.61 o
  -5   9   1        6.70        7.93      1.51 o
  -4   9   1        1.45        0.91      1.06 o
  -3   9   1      139.42      139.00      3.43 o
  -2   9   1        0.33        1.49      0.69 o
  -1   9   1        0.54        0.73      0.77 o
   0   9   1      888.40      964.18     19.82 o
   1   9   1        1.55        1.14      0.66 o
   2   9   1        0.03       -0.59      0.76 o
   3   9   1        5.73        9.99      1.28 o
   4   9   1       34.47       34.21      2.31 o
   5   9   1       18.87       23.43      2.75 o
   6   9   1       22.37       18.19      3.32 o
   7   9   1        6.22        0.93      3.14 o
   8   9   1        5.32       13.18      4.34 o
  -9  10   1        0.00        8.53      4.59 o
  -8  10   1        0.22        6.46      3.13 o
  -7  10   1        0.03        3.58      2.28 o
  -6  10   1       40.81       39.12      2.99 o
  -5  10   1       18.42       18.91      2.01 o
  -4  10   1        2.26        0.10      1.16 o
  -3  10   1       23.66       25.79      1.59 o
  -2  10   1      176.61      246.01      4.92 o
  -1  10   1        0.89        0.24      0.95 o
   0  10   1        0.04        1.19      0.70 o
   1  10   1      198.94      158.39      3.82 o
   2  10   1       13.47       11.44      1.20 o
   3  10   1        1.71       -0.58      1.12 o
   4  10   1       42.60       34.52      2.49 o
   5  10   1        5.46        6.50      2.24 o
   6  10   1        1.03       -0.26      2.71 o
   7  10   1       11.57       16.99      3.76 o
   8  10   1        1.92       10.56      4.03 o
  -9  11   1        0.08        6.06      5.36 o
  -8  11   1        0.14        4.29      3.85 o
  -7  11   1        0.02        3.17      3.29 o
  -6  11   1        0.01        3.49      1.65 o
  -5  11   1       23.18       21.22      2.69 o
  -4  11   1        2.29        3.66      1.57 o
  -3  11   1        0.54        0.41      0.89 o
  -2  11   1        1.53        1.58      0.97 o
  -1  11   1        3.74        0.63      0.99 o
   0  11   1        6.49        4.74      0.93 o
   1  11   1        4.17        3.07      0.81 o
   2  11   1      211.53      251.47      6.29 o
   3  11   1        3.22        3.65      1.36 o
   4  11   1       11.57        9.15      1.91 o
   5  11   1       26.13       31.42      3.21 o
   6  11   1       48.55       49.43      4.04 o
   7  11   1        3.65        6.93      3.38 o
  -9  12   1        0.03       -7.42      6.72 o
  -8  12   1        0.52        0.81      4.13 o
  -7  12   1        8.36        5.89      4.85 o
  -6  12   1        1.15        2.19      2.02 o
  -5  12   1        0.40        1.72      1.64 o
  -4  12   1        6.00        4.79      1.66 o
  -3  12   1       29.46       33.17      2.01 o
  -2  12   1        9.12        9.49      1.31 o
  -1  12   1        3.80        4.19      1.22 o
   0  12   1      177.39      181.82      5.58 o
   1  12   1       12.73       12.50      1.38 o
   2  12   1        4.84        2.48      1.52 o
   3  12   1      104.66       95.39      4.45 o
   4  12   1        3.92        3.23      1.98 o
   5  12   1        8.30        5.86      2.31 o
   6  12   1       36.31       36.38      4.85 o
   7  12   1        0.87        5.59      4.71 o
  -9  13   1        0.82        1.02      8.44 o
  -8  13   1        0.00        3.41      5.36 o
  -7  13   1        0.90       -0.88      4.23 o
  -6  13   1        2.57        5.30      2.22 o
  -5  13   1       21.53       15.57      2.50 o
  -4  13   1        0.12        1.65      1.61 o
  -3  13   1        6.88        5.18      1.63 o
  -2  13   1       47.53       52.22      3.02 o
  -1  13   1        7.85        8.96      1.62 o
   0  13   1        8.21        9.56      1.53 o
   1  13   1       59.22       57.90      2.96 o
   2  13   1       11.22        5.87      1.91 o
   3  13   1        4.90        3.23      1.97 o
   4  13   1        0.22       -0.04      2.26 o
   5  13   1       11.17        6.17      2.86 o
   6  13   1        0.00        1.82      3.39 o
   7  13   1        0.57        1.71      4.84 o
  -8  14   1        0.13       12.11      7.27 o
  -7  14   1        2.31        1.09      4.19 o
  -6  14   1        0.85        4.42      2.34 o
  -5  14   1        0.63        2.73      2.25 o
  -4  14   1        5.23        9.16      2.22 o
  -3  14   1       10.81       13.05      2.96 o
  -2  14   1        1.43        1.76      1.70 o
  -1  14   1       75.10       86.98      3.76 o
   0  14   1       13.12       13.29      1.82 o
   1  14   1        4.78        3.40      1.68 o
   2  14   1      838.22      765.64     22.73 o
   3  14   1        3.83        0.13      2.42 o
   4  14   1        0.07        2.79      2.76 o
   5  14   1       11.70       10.66      3.74 o
   6  14   1        8.29        8.68      3.99 o
  -8  15   1        0.16        1.82      5.96 o
  -7  15   1        9.76       12.99      5.28 o
  -6  15   1        4.84        3.81      1.93 o
  -5  15   1       11.34       15.70      3.12 o
  -4  15   1       38.09       36.99      3.79 o
  -3  15   1       91.54       92.90      4.85 o
  -2  15   1        0.33       -1.20      1.72 o
  -1  15   1        0.00        0.34      2.05 o
   0  15   1        8.38        8.43      2.01 o
   1  15   1       29.14       27.16      2.80 o
   2  15   1       19.86       15.89      2.56 o
   3  15   1       30.66       34.69      4.20 o
   4  15   1        0.96       -2.96      4.61 o
   5  15   1        0.19        6.09      4.04 o
   6  15   1        0.24        0.08      5.48 o
  -8  16   1        0.01        6.74      9.03 o
  -7  16   1        0.41        3.96      4.76 o
  -6  16   1        0.11        6.05      4.27 o
  -5  16   1        3.86       10.27      3.03 o
  -4  16   1       31.88       30.94      4.10 o
  -3  16   1        2.13        4.46      3.24 o
  -2  16   1       47.12       44.84      3.62 o
  -1  16   1        1.92        1.68      2.02 o
   0  16   1        5.85        1.99      2.72 o
   1  16   1       26.06       15.67      3.32 o
   2  16   1       15.80       16.04      3.77 o
   3  16   1        0.08        0.69      4.36 o
   4  16   1        7.81        6.45      4.18 o
   5  16   1        0.64        0.88      6.63 o
   6  16   1        0.11        9.91      7.31 o
  -7  17   1        0.68        3.40      5.33 o
  -6  17   1       11.24       12.85      3.99 o
  -5  17   1       66.25       68.27      5.24 o
  -4  17   1      110.78      103.31      6.42 o
  -3  17   1        6.99        6.25      3.41 o
  -2  17   1       66.26       61.94      5.39 o
  -1  17   1      821.17      757.12     27.54 o
   0  17   1        3.57        4.38      3.07 o
   1  17   1        0.86       -0.07      2.30 o
   2  17   1      130.35      109.57      9.98 o
   3  17   1        9.56        8.26      4.14 o
   4  17   1        0.93       -0.88      4.06 o
   5  17   1        2.57        4.23      6.48 o
  -7  18   1        3.06        1.62      5.74 o
  -6  18   1        0.60        8.17      4.54 o
  -5  18   1        3.27        7.13      5.16 o
  -4  18   1       23.66       25.66      4.15 o
  -3  18   1       50.18       39.56      4.80 o
  -2  18   1        2.54        3.54      3.11 o
  -1  18   1        2.28        5.77      3.33 o
   0  18   1      139.29      127.38      8.74 o
   1  18   1        0.31        3.33      3.03 o
   2  18   1        2.27        4.20      3.69 o
   3  18   1        4.41        2.61      3.77 o
   4  18   1        3.56        3.65     10.25 o
   5  18   1        2.63        6.02      6.72 o
  -6  19   1        3.75        5.69     11.29 o
  -5  19   1        0.27        3.97      3.79 o
  -4  19   1        0.96       -1.53      3.58 o
  -3  19   1       10.29        4.69      4.10 o
  -2  19   1       22.47       20.16      4.96 o
  -1  19   1       11.73        8.82      4.03 o
   0  19   1       12.91       15.78      4.58 o
   1  19   1        7.25        5.72      3.75 o
   2  19   1        0.13       -3.02      4.75 o
   3  19   1        0.54        4.80      6.46 o
   4  19   1        5.63        1.35      5.87 o
  -5  20   1        0.03       14.21      4.66 o
  -4  20   1        2.97        5.97      4.33 o
  -3  20   1        0.00        1.42      4.07 o
  -2  20   1       27.67       22.92      5.94 o
  -1  20   1       36.13       37.51      5.85 o
   0  20   1        3.19       -0.06      4.17 o
   1  20   1        0.05        3.03      7.01 o
   2  20   1        4.03        0.10      3.74 o
   3  20   1        0.03        5.47      5.51 o
  -5  21   1        0.22       10.33      6.09 o
  -4  21   1        1.29       14.84      6.71 o
  -3  21   1        2.43       11.59      6.41 o
  -2  21   1       11.59       20.64      4.96 o
  -1  21   1        0.05       -5.68      3.58 o
   0  21   1        0.24        9.19      5.16 o
   1  21   1        0.65       12.49      4.49 o
   2  21   1        1.00        7.30      5.08 o
  -4  22   1        0.12        0.36      6.10 o
  -3  22   1        7.34       15.01      6.66 o
  -2  22   1       11.29       18.68      7.35 o
  -1  22   1        0.00        2.91      4.86 o
   0  22   1        4.43       21.08      6.55 o
   1  22   1       22.55       46.49      7.91 o
  -3  23   1        2.87       14.28      6.45 o
  -2  23   1       14.05       29.12      7.22 o
  -1  23   1      105.59      131.10     12.85 o
   0  23   1        4.18       27.48      6.62 o
  -1 -23   2        1.96       16.72      6.79 o
   0 -23   2        0.15       25.62      5.26 o
   1 -23   2        3.79       24.59      7.37 o
   2 -23   2        7.32       11.93      5.07 o
   3 -23   2        0.31       15.71      6.08 o
   4 -23   2        4.76       19.77      6.27 o
  -2 -22   2        9.14       15.74      6.88 o
  -1 -22   2       16.69       18.98      6.47 o
   0 -22   2        0.40       21.85      5.26 o
   1 -22   2       10.09       24.90      7.20 o
   2 -22   2        1.25        2.64      5.61 o
   3 -22   2        0.54       10.60      6.63 o
   4 -22   2        0.57        5.74      4.86 o
   5 -22   2        5.33        3.49      5.95 o
  -3 -21   2      102.44      128.07     15.89 o
  -2 -21   2        0.33       11.01      6.06 o
  -1 -21   2        1.89        2.37      6.19 o
   0 -21   2        1.03        9.52      3.93 o
   1 -21   2       43.43       36.37     10.63 o
   2 -21   2        0.46        3.37      9.69 o
   3 -21   2       17.23       12.73      4.88 o
   4 -21   2        6.97       10.78      6.74 o
   5 -21   2        0.00        1.63      4.22 o
  -4 -20   2        0.12       18.09      8.04 o
  -3 -20   2        1.48        4.74      5.71 o
  -2 -20   2      186.22      175.25     11.22 o
  -1 -20   2        4.00        6.08      9.61 o
   0 -20   2       22.03       30.67      6.87 o
   1 -20   2      189.31      185.16     11.07 o
   2 -20   2        6.67        6.67      4.00 o
   3 -20   2        1.79       -0.40      3.63 o
   4 -20   2        3.90        0.98      3.96 o
   5 -20   2        0.26        2.11      3.36 o
   6 -20   2        0.10        0.50      4.63 o
  -4 -19   2        7.26        5.51      6.55 o
  -3 -19   2        0.01       -0.81      6.13 o
  -2 -19   2       12.90        6.56      4.30 o
  -1 -19   2       14.57        8.12      4.14 o
   0 -19   2        5.70       10.16      3.52 o
   1 -19   2        0.05        0.34      3.58 o
   2 -19   2       94.49       93.24      8.30 o
   3 -19   2       11.54        9.49      5.82 o
   4 -19   2        0.62       -0.94      4.26 o
   5 -19   2        5.32        6.35      3.38 o
   6 -19   2       17.49       19.11      5.47 o
  -5 -18   2        0.27        8.61      6.68 o
  -4 -18   2        1.35       -1.02      4.21 o
  -3 -18   2       25.31       22.56      5.09 o
  -2 -18   2        3.00        0.38      4.37 o
  -1 -18   2        4.01        8.40      3.74 o
   0 -18   2        8.95       15.89      4.22 o
   1 -18   2       16.33       12.73      3.98 o
   2 -18   2       15.61       19.71      4.58 o
   3 -18   2       61.46       50.15      6.32 o
   4 -18   2       69.60       56.63      5.45 o
   5 -18   2        5.28        3.60      3.16 o
   6 -18   2       34.70       33.67      6.28 o
   7 -18   2       18.13       24.22     10.13 o
  -5 -17   2       24.13       17.35      5.38 o
  -4 -17   2        1.65        1.32      3.82 o
  -3 -17   2       11.36        6.06      5.90 o
  -2 -17   2       31.98       45.00      5.76 o
  -1 -17   2        1.96        0.45      2.79 o
   0 -17   2        1.00        2.59      3.03 o
   1 -17   2       38.16       34.24      5.24 o
   2 -17   2       46.64       44.68      5.70 o
   3 -17   2        0.26        3.18      3.87 o
   4 -17   2      167.94      180.16      8.46 o
   5 -17   2        2.52        6.60      3.64 o
   6 -17   2       10.58       18.54      6.17 o
   7 -17   2       14.60       24.69      6.60 o
  -5 -16   2        0.06        3.17      3.97 o
  -4 -16   2        6.00       -1.83      3.60 o
  -3 -16   2        8.13        6.53      5.09 o
  -2 -16   2        8.31        4.17      3.31 o
  -1 -16   2       77.30       73.89      6.93 o
   0 -16   2       28.66       33.71      4.69 o
   1 -16   2       71.74       63.13      5.08 o
   2 -16   2      900.45      811.42     29.07 o
   3 -16   2      276.05      273.76     15.17 o
   4 -16   2       37.02       41.62      4.04 o
   5 -16   2       35.59       42.82      4.18 o
   6 -16   2        4.95        9.97      3.22 o
   7 -16   2        0.42       12.97      5.34 o
   8 -16   2        4.23        9.25      9.18 o
  -5 -15   2        0.46       -2.27      4.06 o
  -4 -15   2       28.73       24.94      4.65 o
  -3 -15   2      336.93      289.96     14.61 o
  -2 -15   2        0.80        2.91      3.23 o
  -1 -15   2       38.20       36.70      3.92 o
   0 -15   2     2500.89     2379.56     80.30 o
   1 -15   2      371.22      348.23     11.25 o
   2 -15   2        0.01        6.58      2.14 o
   3 -15   2      382.33      355.07     10.43 o
   4 -15   2      272.56      266.55      8.49 o
   5 -15   2       29.85       34.03      3.24 o
   6 -15   2       78.13       62.62      4.98 o
   7 -15   2       14.76       13.49      5.34 o
   8 -15   2        0.05        0.71      8.13 o
  -5 -14   2        2.50        0.60      3.57 o
  -4 -14   2        0.57       -0.82      3.29 o
  -3 -14   2       77.08       84.37      8.61 o
  -2 -14   2       72.77       73.98      5.13 o
  -1 -14   2        0.45       -2.32      1.79 o
   0 -14   2       54.56       48.92      3.22 o
   1 -14   2     2087.35     2093.01     50.88 o
   2 -14   2       39.20       38.75      2.21 o
   3 -14   2       47.59       43.52      2.45 o
   4 -14   2       94.69      104.06      4.17 o
   5 -14   2        6.10        7.61      2.79 o
   6 -14   2        4.90        8.37      2.96 o
   7 -14   2       13.21       16.28      5.26 o
   8 -14   2        0.02        4.61      8.34 o
  -6 -13   2        2.05       -0.06      3.71 o
  -5 -13   2      102.79       99.88      5.20 o
  -4 -13   2      208.64      194.13      7.80 o
  -3 -13   2        0.32        1.36      1.49 o
  -2 -13   2      108.64      102.39      3.80 o
  -1 -13   2      762.16      700.26     15.97 o
   0 -13   2       55.58       54.58      2.30 o
   1 -13   2        1.77        1.92      1.29 o
   2 -13   2       73.73       72.93      2.58 o
   3 -13   2       24.53       24.87      1.75 o
   4 -13   2       29.17       27.87      2.39 o
   5 -13   2        1.33        4.85      2.11 o
   6 -13   2        0.76        2.73      2.28 o
   7 -13   2       10.74        5.20      5.22 o
   8 -13   2        6.04        9.64      6.41 o
  -7 -12   2        2.20        2.17      4.30 o
  -6 -12   2       34.48       34.23      3.39 o
  -5 -12   2        0.68        0.40      1.90 o
  -4 -12   2        3.31        1.77      1.53 o
  -3 -12   2        3.99        5.29      1.22 o
  -2 -12   2       13.89       12.91      1.41 o
  -1 -12   2        0.01       -0.36      0.81 o
   0 -12   2      231.81      242.89      5.37 o
   1 -12   2        1.32        0.34      1.12 o
   2 -12   2        2.35        1.41      1.02 o
   3 -12   2       36.22       30.06      1.72 o
   4 -12   2        0.08       -1.26      1.39 o
   5 -12   2        0.60        0.96      1.62 o
   6 -12   2       26.74       24.94      3.29 o
   7 -12   2       16.96       21.82      4.07 o
   8 -12   2        2.75       10.11      3.63 o
   9 -12   2        3.95       17.08      7.12 o
  -8 -11   2        9.25       12.40      3.61 o
  -7 -11   2        0.01       -3.36      2.77 o
  -6 -11   2        0.18        3.38      2.08 o
  -5 -11   2       49.61       59.71      3.87 o
  -4 -11   2        1.81        0.05      0.99 o
  -3 -11   2        3.26        2.07      1.06 o
  -2 -11   2        3.48        4.12      1.00 o
  -1 -11   2        0.79        0.59      0.73 o
   0 -11   2        6.57        6.98      0.85 o
   1 -11   2      771.65      830.18     15.95 o
   2 -11   2        1.20        0.02      0.86 o
   3 -11   2        8.59        9.18      1.25 o
   4 -11   2       45.80       55.40      2.71 o
   5 -11   2        9.97       13.15      1.79 o
   6 -11   2        5.51        5.69      2.07 o
   7 -11   2        6.27        5.62      3.09 o
   8 -11   2        1.52        6.06      3.47 o
   9 -11   2        0.00       12.50      7.15 o
  -8 -10   2        2.32        6.39      3.51 o
  -7 -10   2        3.57        7.49      3.72 o
  -6 -10   2        3.16        2.83      1.96 o
  -5 -10   2       15.21       20.18      2.49 o
  -4 -10   2       43.24       48.74      2.96 o
  -3 -10   2        5.66        5.56      1.06 o
  -2 -10   2        0.01       -0.36      0.76 o
  -1 -10   2     1491.47     1737.34     36.53 o
   0 -10   2       10.67       10.19      0.86 o
   1 -10   2       18.89       18.31      1.01 o
   2 -10   2       18.58       34.59      1.46 o
   3 -10   2      127.30      119.13      2.90 o
   4 -10   2        0.00       -1.74      1.14 o
   5 -10   2       38.54       37.31      2.37 o
   6 -10   2       41.03       36.51      3.50 o
   7 -10   2        0.19        0.67      3.07 o
   8 -10   2        6.32        6.92      4.54 o
   9 -10   2        0.46       12.23      4.01 o
  -8  -9   2        0.16        0.93      3.22 o
  -7  -9   2        5.20        6.26      3.69 o
  -6  -9   2        0.64        1.56      2.06 o
  -5  -9   2        0.10       -0.74      1.48 o
  -4  -9   2        4.23        5.70      1.38 o
  -3  -9   2        1.79        3.82      0.88 o
  -2  -9   2        0.02       -0.92      0.68 o
  -1  -9   2       18.27       19.92      1.63 o
   0  -9   2       15.86       18.31      1.00 o
   1  -9   2       68.38       66.14      2.40 o
   2  -9   2        3.90        4.32      0.76 o
   3  -9   2        0.55        1.51      0.96 o
   4  -9   2       37.57       31.22      1.95 o
   5  -9   2       38.47       42.49      2.37 o
   6  -9   2        8.83        9.71      2.39 o
   7  -9   2       15.77       17.76      2.53 o
   8  -9   2        1.91        1.50      3.05 o
   9  -9   2        4.95        9.23      5.45 o
  -8  -8   2        0.94       -6.75      3.38 o
  -7  -8   2        1.04        1.93      3.43 o
  -6  -8   2        0.04       -1.41      1.98 o
  -5  -8   2       16.66       19.14      2.24 o
  -4  -8   2        0.02        0.21      1.16 o
  -3  -8   2       45.91       55.29      2.24 o
  -2  -8   2      503.49      564.43     12.46 o
  -1  -8   2        8.37        9.73      0.90 o
   0  -8   2       18.74       19.42      0.98 o
   1  -8   2       24.47       28.31      1.13 o
   2  -8   2        3.63        2.97      0.67 o
   3  -8   2       35.15       38.41      1.86 o
   4  -8   2       48.97       47.90      2.09 o
   5  -8   2        6.56        3.20      1.35 o
   6  -8   2        1.43        0.35      1.85 o
   7  -8   2       16.87       11.18      2.41 o
   8  -8   2        1.29        4.35      3.74 o
   9  -8   2        2.83        7.84      3.77 o
  -9  -7   2        0.97        0.56      3.81 o
  -8  -7   2        0.50       -1.22      3.45 o
  -7  -7   2        0.17       -3.58      2.97 o
  -6  -7   2        8.06        7.55      4.07 o
  -5  -7   2       16.69       10.60      2.61 o
  -4  -7   2       36.93       44.99      2.88 o
  -3  -7   2       61.38       62.89      3.27 o
  -2  -7   2      329.36      337.61      9.25 o
  -1  -7   2     5341.86     6390.08    132.74 o
   0  -7   2        2.98        2.81      0.47 o
   1  -7   2        2.55        2.88      0.54 o
   2  -7   2      262.27      296.86      6.02 o
   3  -7   2        1.82        3.59      0.82 o
   4  -7   2        5.12        3.57      1.01 o
   5  -7   2        0.29       -1.32      1.13 o
   6  -7   2        0.48        1.23      1.79 o
   7  -7   2        0.13        0.48      1.73 o
   8  -7   2        3.98        5.85      3.34 o
   9  -7   2        0.82        4.75      3.35 o
  -9  -6   2        0.96        2.02      3.62 o
  -8  -6   2        0.65        2.01      3.62 o
  -7  -6   2        2.20        0.13      3.24 o
  -6  -6   2       30.23       25.12      4.79 o
  -5  -6   2       15.95       17.37      2.85 o
  -4  -6   2       90.47      112.64      5.51 o
  -3  -6   2     1026.67     1123.36     28.21 o
  -2  -6   2      275.31      267.07      7.21 o
  -1  -6   2       86.41       82.90      2.39 o
   0  -6   2     5562.27     6115.10    105.82 o
   1  -6   2       16.38       13.76      0.85 o
   2  -6   2        0.34       -0.36      0.56 o
   3  -6   2       20.76       19.61      1.46 o
   4  -6   2       17.38       17.27      1.29 o
   5  -6   2        0.87       -0.62      1.24 o
   6  -6   2       94.51      105.48      5.03 o
   7  -6   2        0.15        0.82      1.71 o
   8  -6   2        0.65       -1.40      2.86 o
   9  -6   2       13.12       21.53      4.44 o
  -9  -5   2        2.15        1.73      3.82 o
  -8  -5   2        2.10        2.00      3.66 o
  -7  -5   2        0.86        0.13      3.24 o
  -6  -5   2        1.08        0.98      3.32 o
  -5  -5   2      121.14      133.96     12.56 o
  -4  -5   2        0.11        1.29      1.37 o
  -3  -5   2       48.36       53.97      2.47 o
  -2  -5   2      690.78      772.35     19.37 o
  -1  -5   2       31.95       28.42      1.23 o
   0  -5   2        2.84        3.33      0.43 o
   1  -5   2        1.56       -0.15      0.91 o
   2  -5   2       56.82       52.43      1.52 o
   3  -5   2       30.75       34.39      1.49 o
   4  -5   2       43.27       43.16      1.89 o
   5  -5   2        5.64        6.75      1.28 o
   6  -5   2        1.67        1.88      1.80 o
   7  -5   2       13.91       17.62      2.80 o
   8  -5   2        6.50        2.67      3.06 o
   9  -5   2        1.64       10.55      4.43 o
  -9  -4   2        0.16        4.06      3.65 o
  -8  -4   2        0.39       -1.70      3.19 o
  -7  -4   2       47.56       41.71      6.16 o
  -6  -4   2        3.30        6.62      3.74 o
  -5  -4   2      232.94      254.75     10.36 o
  -4  -4   2      397.62      393.49     11.86 o
  -3  -4   2       43.07       40.41      2.12 o
  -2  -4   2      441.14      415.72     15.93 o
  -1  -4   2      336.97      361.01     11.83 o
   0  -4   2        0.00       -0.75      0.38 o
   1  -4   2       13.17       10.14      0.65 o
   2  -4   2      250.31      278.71      5.55 o
   3  -4   2       75.39       65.97      2.25 o
   4  -4   2        0.36       -1.43      0.71 o
   5  -4   2       30.43       42.59      2.25 o
   6  -4   2        0.81        0.63      1.74 o
   7  -4   2       14.93       10.49      1.95 o
   8  -4   2       17.09       23.11      5.26 o
   9  -4   2        0.00        3.81      3.47 o
  -9  -3   2        0.10        1.79      3.22 o
  -8  -3   2        0.69        0.78      3.39 o
  -7  -3   2       36.62       40.82      5.11 o
  -6  -3   2       31.08       34.35      5.28 o
  -5  -3   2        3.10        1.65      2.13 o
  -4  -3   2        1.68        2.69      1.24 o
  -3  -3   2      631.23      609.76     17.41 o
  -2  -3   2        0.17        0.39      0.63 o
  -1  -3   2      135.25      112.05      3.99 o
   0  -3   2    10825.96    12227.20    215.35 o
   1  -3   2      254.73      196.08      4.00 o
   2  -3   2       29.78       28.07      0.99 o
   3  -3   2     2500.11     2709.73     53.54 o
   4  -3   2        5.78        3.44      0.85 o
   5  -3   2       10.78       12.05      1.31 o
   6  -3   2       74.12       67.50      5.31 o
   7  -3   2        3.80        2.00      3.02 o
   8  -3   2        4.88        8.00      3.41 o
   9  -3   2        3.70        6.65      3.85 o
  -9  -2   2        3.22        7.19      3.48 o
  -8  -2   2        2.38        4.55      3.52 o
  -7  -2   2        1.51        0.51      2.73 o
  -6  -2   2        0.14        2.21      3.46 o
  -5  -2   2       15.44       29.38      3.08 o
  -4  -2   2        0.81       -0.89      1.17 o
  -3  -2   2      237.20      210.51      6.66 o
  -2  -2   2     1006.28     1092.47     24.53 o
  -1  -2   2       78.83       61.19      1.82 o
   0  -2   2        5.43        4.15      0.35 o
   1  -2   2     8590.09     9554.19    167.44 o
   2  -2   2      385.98      307.72      6.05 o
   3  -2   2       27.71       22.71      1.09 o
   4  -2   2     1460.04     1621.97     32.91 o
   5  -2   2       37.53       39.81      2.25 o
   6  -2   2       47.55       44.14      3.87 o
   7  -2   2        8.03       15.36      3.69 o
   8  -2   2        4.66        4.76      3.37 o
   9  -2   2        1.54        5.58      4.18 o
  -9  -1   2        0.72       -0.85      3.27 o
  -8  -1   2        6.11        7.90      4.51 o
  -7  -1   2       64.59       73.72      5.41 o
  -6  -1   2        2.62        3.14      3.61 o
  -5  -1   2       22.62       24.71      3.39 o
  -4  -1   2      130.91      149.87      8.37 o
  -3  -1   2        9.41       11.16      1.27 o
  -2  -1   2     2834.18     2402.03     66.37 o
  -1  -1   2      131.41      151.37      2.93 o
   0  -1   2        2.42        3.12      0.18 o
   1  -1   2      268.86      245.52      5.80 o
   2  -1   2     2411.99     2521.41     46.98 o
   3  -1   2      314.16      277.18      6.47 o
   4  -1   2       72.21       68.80      2.50 o
   5  -1   2      194.79      201.92     11.67 o
   6  -1   2       51.94       59.56      4.43 o
   7  -1   2        0.08        1.53      2.60 o
   8  -1   2        8.39        8.17      3.64 o
   9  -1   2        3.04        5.96      4.10 o
  -9   0   2        0.03        2.46      3.51 o
  -8   0   2        0.51       -0.88      3.09 o
  -7   0   2       11.29       15.23      3.26 o
  -6   0   2      173.13      211.35      8.71 o
  -5   0   2        0.53       -2.37      2.35 o
  -4   0   2      596.17      560.75     17.80 o
  -3   0   2     2120.01     2451.16     55.21 o
  -2   0   2     3399.75     2780.86     55.06 o
  -1   0   2       22.57       24.73      0.66 o
   0   0   2     7518.64     8627.25    172.32 o
   1   0   2     1044.55      921.36     25.25 o
   2   0   2       38.96       30.23      1.64 o
   3   0   2     1200.95     1500.26     35.06 o
   4   0   2       44.05       40.83      2.36 o
   5   0   2       17.41       16.47      2.20 o
   6   0   2      154.51      116.36      6.73 o
   7   0   2       13.19       19.09      3.36 o
   8   0   2        0.77        0.47      2.96 o
   9   0   2        0.75        4.79     12.06 o
  -9   1   2        0.83        5.55      3.48 o
  -8   1   2        4.76        1.49      3.81 o
  -7   1   2        6.79       11.31      3.01 o
  -6   1   2      214.79      244.82     12.89 o
  -5   1   2      177.71      202.63      6.13 o
  -4   1   2      232.16      205.71      5.21 o
  -3   1   2      148.02      143.76      3.68 o
  -2   1   2    67521.82    70364.69   1387.52 o
  -1   1   2      107.56       96.00      2.91 o
   0   1   2       84.18       64.94      1.50 o
   1   1   2    85061.47    87885.98   2234.03 o
   2   1   2      127.15      106.77      2.70 o
   3   1   2        6.85        7.73      0.91 o
   4   1   2      326.67      322.04      9.22 o
   5   1   2       45.78       48.26      3.48 o
   6   1   2       22.03       23.18      3.63 o
   7   1   2       92.05       67.27      8.60 o
   8   1   2        5.02       10.36      3.84 o
   9   1   2        0.04       -0.50      3.19 o
 -10   2   2        0.01        3.44      3.16 o
  -9   2   2        0.54       -0.45      3.43 o
  -8   2   2        0.77       -0.15      3.03 o
  -7   2   2      221.93      194.00      8.50 o
  -6   2   2       87.55       84.27      4.62 o
  -5   2   2      393.23      375.71      9.85 o
  -4   2   2      707.81      639.47     15.05 o
  -3   2   2      107.10      110.91      3.04 o
  -2   2   2     8406.08     7668.63    170.17 o
  -1   2   2      433.91      376.29      7.19 o
   0   2   2       12.67       11.97      0.58 o
   1   2   2       86.10       84.52      3.97 o
   2   2   2      282.77      280.07      6.96 o
   3   2   2        6.68        3.71      1.04 o
   4   2   2        2.40        1.97      1.19 o
   5   2   2        5.09        6.90      2.04 o
   6   2   2       63.64       63.60      5.44 o
   7   2   2        0.05        1.06      3.22 o
   8   2   2       17.21       23.41      8.59 o
   9   2   2        5.31        8.38      6.68 o
 -10   3   2        5.20        4.54      4.25 o
  -9   3   2        5.42        4.54      3.65 o
  -8   3   2       12.00        8.49      3.61 o
  -7   3   2       21.93       31.31      3.02 o
  -6   3   2      934.45      778.47     24.09 o
  -5   3   2       53.03       46.95      3.05 o
  -4   3   2      548.81      536.41     19.59 o
  -3   3   2     3197.40     3412.67     67.11 o
  -2   3   2      912.37      759.05     17.46 o
  -1   3   2       29.56       28.95      1.61 o
   0   3   2     8149.36     9160.69    243.73 o
   1   3   2       99.46       96.53      2.54 o
   2   3   2        0.81        0.67      0.60 o
   3   3   2      517.16      500.55     12.76 o
   4   3   2      128.61      128.34      3.99 o
   5   3   2        1.18        3.39      1.55 o
   6   3   2       26.95       12.27      3.38 o
   7   3   2        5.32        5.46      3.29 o
   8   3   2        7.38       10.25      4.74 o
   9   3   2        7.02       15.89      5.90 o
 -10   4   2        1.32       14.78      3.93 o
  -9   4   2        7.93        4.24      3.58 o
  -8   4   2        4.16        4.20      3.42 o
  -7   4   2       62.95       63.59      3.80 o
  -6   4   2      546.13      533.42     16.93 o
  -5   4   2      117.84      132.98      4.06 o
  -4   4   2        0.31       -0.59      1.12 o
  -3   4   2        6.89        5.02      0.78 o
  -2   4   2     2725.20     3180.96     59.05 o
  -1   4   2        0.12        0.37      0.50 o
   0   4   2        2.60        1.83      0.75 o
   1   4   2    39472.23    42151.11    904.73 o
   2   4   2        2.88        2.21      0.66 o
   3   4   2       57.96       58.04      2.54 o
   4   4   2       13.06       31.11      1.99 o
   5   4   2       30.48       30.63      2.44 o
   6   4   2       20.07       14.86      3.35 o
   7   4   2       10.35       10.87      3.97 o
   8   4   2        0.01        1.74      4.30 o
   9   4   2       15.68       31.86      8.10 o
  -9   5   2        6.72        4.47      3.91 o
  -8   5   2        0.85       -0.39      3.57 o
  -7   5   2       32.98       43.46      3.98 o
  -6   5   2        8.23       10.07      2.80 o
  -5   5   2        5.68        2.18      2.01 o
  -4   5   2       36.54       30.06      1.49 o
  -3   5   2      131.83      115.70      3.17 o
  -2   5   2       63.20       65.12      1.95 o
  -1   5   2      464.45      490.71     11.32 o
   0   5   2       78.45       77.25      3.27 o
   1   5   2       51.95       48.80      1.68 o
   2   5   2      772.67      897.52     21.10 o
   3   5   2       52.78       62.19      2.30 o
   4   5   2        0.17        0.46      1.69 o
   5   5   2      505.55      505.41     16.96 o
   6   5   2        9.79       13.25      3.36 o
   7   5   2        8.75       12.82      3.91 o
   8   5   2        0.26        4.06      4.59 o
   9   5   2        0.60       10.96      4.95 o
  -9   6   2        6.63        6.33      3.77 o
  -8   6   2        3.77       -2.55      3.06 o
  -7   6   2        2.67        5.32      1.95 o
  -6   6   2        1.88        0.92      2.01 o
  -5   6   2        4.39        4.96      1.19 o
  -4   6   2       83.29       71.98      2.23 o
  -3   6   2     1266.70     1323.11     25.21 o
  -2   6   2       47.86       43.56      1.40 o
  -1   6   2        1.05        1.40      0.61 o
   0   6   2     3318.66     3685.95     79.37 o
   1   6   2      169.51      164.76      4.44 o
   2   6   2        7.06        8.03      1.01 o
   3   6   2       98.00       96.70      3.05 o
   4   6   2      249.41      231.55      9.26 o
   5   6   2       26.57       32.90      4.53 o
   6   6   2       24.92       27.04      4.09 o
   7   6   2       30.87       44.83      5.86 o
   8   6   2        1.38        1.90      4.77 o
  -9   7   2        1.07       -1.28      3.71 o
  -8   7   2        0.96       -0.07      4.19 o
  -7   7   2        0.07        2.07      1.77 o
  -6   7   2        0.10       -1.03      1.49 o
  -5   7   2      185.19      175.29      4.60 o
  -4   7   2       10.24        7.35      1.35 o
  -3   7   2      466.24      482.46     12.27 o
  -2   7   2      115.32      159.15      3.43 o
  -1   7   2      192.98      181.03      5.20 o
   0   7   2       31.06       29.05      1.17 o
   1   7   2    10816.04    11984.90    276.80 o
   2   7   2       23.08       20.60      1.35 o
   3   7   2        3.45        2.40      1.09 o
   4   7   2      324.13      296.80     10.04 o
   5   7   2        5.97        6.08      1.91 o
   6   7   2        3.68        8.17      2.86 o
   7   7   2       50.68       41.92      4.64 o
   8   7   2       31.92       40.93      5.66 o
  -9   8   2        0.51        5.18      4.08 o
  -8   8   2        2.35        4.28      3.96 o
  -7   8   2        0.03        1.23      1.74 o
  -6   8   2        0.55        0.73      1.48 o
  -5   8   2        0.61        0.21      1.33 o
  -4   8   2       26.64       25.73      2.05 o
  -3   8   2      136.60      146.04      3.59 o
  -2   8   2      216.88      218.03      6.02 o
  -1   8   2     1055.75     1150.52     23.43 o
   0   8   2       61.78       55.68      2.28 o
   1   8   2       12.89       11.49      0.99 o
   2   8   2       10.53       14.96      1.27 o
   3   8   2       77.46       70.50      2.63 o
   4   8   2       35.56       35.08      2.44 o
   5   8   2        1.22        0.98      1.93 o
   6   8   2        4.23        4.60      2.68 o
   7   8   2        2.80        1.66      3.08 o
   8   8   2       13.33       13.39      5.38 o
  -9   9   2        2.24        5.61      7.89 o
  -8   9   2        0.16       -0.27      3.26 o
  -7   9   2        8.82        7.39      2.29 o
  -6   9   2        8.39        4.32      1.83 o
  -5   9   2        1.88        1.61      1.34 o
  -4   9   2       97.66      101.05      3.13 o
  -3   9   2      497.19      540.22     10.78 o
  -2   9   2       11.10       16.31      1.08 o
  -1   9   2        0.12        1.04      0.92 o
   0   9   2      106.72       72.81      2.13 o
   1   9   2        5.25        3.76      0.99 o
   2   9   2        2.25        1.87      0.91 o
   3   9   2       46.67       42.70      2.45 o
   4   9   2       65.01       61.03      3.33 o
   5   9   2        5.67        2.65      2.05 o
   6   9   2        3.09        5.15      2.88 o
   7   9   2        2.25        3.64      3.44 o
   8   9   2        0.06        9.58      4.88 o
  -9  10   2        0.04        4.11      4.33 o
  -8  10   2        0.11        1.89      3.88 o
  -7  10   2        1.82        6.27      2.39 o
  -6  10   2       17.12       18.88      2.32 o
  -5  10   2       44.70       42.48      2.69 o
  -4  10   2        0.65        0.42      1.37 o
  -3  10   2        4.66        3.14      0.95 o
  -2  10   2      248.79      271.23      6.25 o
  -1  10   2        1.16        0.74      0.96 o
   0  10   2        1.42       -0.34      0.83 o
   1  10   2       27.26       21.52      1.47 o
   2  10   2       12.30       15.34      1.35 o
   3  10   2       26.66       28.00      2.14 o
   4  10   2      171.57      147.87      6.64 o
   5  10   2       42.62       50.18      3.70 o
   6  10   2       12.52       13.29      3.28 o
   7  10   2       18.56       25.00      4.68 o
   8  10   2        2.66       11.06      4.28 o
  -9  11   2        0.38       -5.77      6.45 o
  -8  11   2        3.52        0.36      3.67 o
  -7  11   2        8.47       11.12      4.25 o
  -6  11   2        0.07        3.10      1.82 o
  -5  11   2       20.41       25.59      2.29 o
  -4  11   2       89.86       90.17      3.55 o
  -3  11   2        1.98        0.94      1.19 o
  -2  11   2        2.66        2.96      1.11 o
  -1  11   2       93.91       79.14      2.91 o
   0  11   2        1.13        1.30      0.97 o
   1  11   2       12.92       10.57      1.23 o
   2  11   2      493.97      482.26     11.87 o
   3  11   2        9.70        8.73      1.51 o
   4  11   2       11.84        8.02      2.15 o
   5  11   2       19.73       24.39      3.93 o
   6  11   2        3.31       10.33      3.57 o
   7  11   2        2.81        6.06      3.68 o
  -9  12   2        0.02        2.41      7.13 o
  -8  12   2        0.00        1.46      4.22 o
  -7  12   2        7.57        7.56      4.84 o
  -6  12   2        0.90        1.21      2.16 o
  -5  12   2        0.86        1.21      1.84 o
  -4  12   2        5.57        3.93      1.65 o
  -3  12   2        1.90        1.35      1.36 o
  -2  12   2        1.89        3.13      1.32 o
  -1  12   2        0.70       -0.83      1.23 o
   0  12   2        3.21        3.46      2.63 o
   1  12   2       21.76       21.77      1.93 o
   2  12   2        6.00        3.61      1.85 o
   3  12   2      133.34      121.72      5.17 o
   4  12   2       33.51       36.64      3.68 o
   5  12   2        0.75        1.21      3.11 o
   6  12   2        0.91        4.01      3.42 o
   7  12   2        5.88        4.24      4.65 o
  -9  13   2        0.00      -13.74      6.87 o
  -8  13   2        0.19        3.62      4.54 o
  -7  13   2        0.02       -5.12      6.54 o
  -6  13   2        0.16        1.18      2.26 o
  -5  13   2       43.45       49.42      4.07 o
  -4  13   2        0.87       -1.85      1.70 o
  -3  13   2        0.02        0.31      1.57 o
  -2  13   2       85.84       83.15      4.14 o
  -1  13   2        0.78        0.73      1.32 o
   0  13   2       22.63       18.60      2.60 o
   1  13   2       10.72       13.34      2.07 o
   2  13   2       24.46       18.75      2.87 o
   3  13   2        3.12        7.44      3.31 o
   4  13   2       24.50       25.04      3.49 o
   5  13   2        0.06        1.92      3.72 o
   6  13   2        0.00       -0.60      3.43 o
   7  13   2        1.03        6.46      5.28 o
  -8  14   2        0.28       -6.77      8.85 o
  -7  14   2        3.62        2.01      5.29 o
  -6  14   2        0.55        5.87      2.60 o
  -5  14   2        0.20        3.44      2.21 o
  -4  14   2       38.88       35.98      3.59 o
  -3  14   2        0.11        0.63      1.79 o
  -2  14   2       17.24       11.74      2.20 o
  -1  14   2      177.91      182.70      6.81 o
   0  14   2       22.10       18.80      2.37 o
   1  14   2        4.64        3.18      2.58 o
   2  14   2       79.23       73.46      4.83 o
   3  14   2        1.66       -0.99      2.42 o
   4  14   2        6.88        6.72      3.10 o
   5  14   2        3.26        1.48      5.00 o
   6  14   2       12.13       11.27      5.82 o
  -8  15   2        0.17       -2.92      5.05 o
  -7  15   2        0.09        6.37      4.63 o
  -6  15   2        0.84       -0.11      2.54 o
  -5  15   2       29.41       28.34      3.52 o
  -4  15   2        0.45       -2.48      2.76 o
  -3  15   2       16.46       15.10      3.43 o
  -2  15   2        2.06        0.90      3.31 o
  -1  15   2       15.19       11.66      2.27 o
   0  15   2      725.22      648.00     19.49 o
   1  15   2       15.76       17.00      2.52 o
   2  15   2        1.76        4.22      2.67 o
   3  15   2        2.12       -0.07      2.62 o
   4  15   2       25.45       24.97      3.95 o
   5  15   2        0.19       -0.19      4.01 o
   6  15   2        0.01        0.11      6.49 o
  -8  16   2        0.05        0.27      5.47 o
  -7  16   2        7.59       10.64      5.60 o
  -6  16   2       18.82       22.60      5.00 o
  -5  16   2      100.80       85.07      6.44 o
  -4  16   2        1.95        6.02      3.34 o
  -3  16   2        6.10        5.47      3.15 o
  -2  16   2       61.81       61.10      6.28 o
  -1  16   2       21.64       23.44      2.91 o
   0  16   2        0.03       -0.33      1.96 o
   1  16   2       15.62       22.82      3.66 o
   2  16   2        0.89        1.38      2.64 o
   3  16   2        3.72        0.47      7.02 o
   4  16   2       29.53       20.74      6.34 o
   5  16   2        0.35       -1.96      5.88 o
  -7  17   2        0.77       -1.73      5.35 o
  -6  17   2       21.26       27.60      6.23 o
  -5  17   2        1.14        7.06      3.48 o
  -4  17   2        1.61        4.90      3.30 o
  -3  17   2       21.38       21.37      3.98 o
  -2  17   2        5.17        1.95      4.08 o
  -1  17   2       10.19        8.64      3.42 o
   0  17   2        0.78       -0.07      2.93 o
   1  17   2        1.76        3.58      2.82 o
   2  17   2       48.56       41.29      4.80 o
   3  17   2        0.23       -0.95      3.56 o
   4  17   2        0.18       -4.69      4.75 o
   5  17   2       13.05       16.07      7.49 o
  -7  18   2        7.15       15.54      9.65 o
  -6  18   2       14.84        6.61      6.00 o
  -5  18   2        1.02        3.62      3.44 o
  -4  18   2       15.94       14.37      3.80 o
  -3  18   2       29.01       30.60      4.44 o
  -2  18   2        0.16       -1.16      3.31 o
  -1  18   2        6.71        7.55      3.45 o
   0  18   2      120.58      101.43      6.53 o
   1  18   2        7.26        1.34      9.85 o
   2  18   2        0.18        2.49      4.05 o
   3  18   2        5.86        4.60      4.33 o
   4  18   2       10.07        1.48      4.81 o
  -6  19   2        3.26       13.34      6.85 o
  -5  19   2       18.87       11.22      4.09 o
  -4  19   2        4.42        6.99      3.70 o
  -3  19   2        1.87        0.89      3.18 o
  -2  19   2        8.76        8.87      4.25 o
  -1  19   2        2.63       -0.68      3.96 o
   0  19   2        2.98        5.67      3.94 o
   1  19   2        9.08       11.04      9.30 o
   2  19   2        1.40       -4.42      4.18 o
   3  19   2        5.79        0.95      4.37 o
   4  19   2        0.19        7.82      6.79 o
  -5  20   2        2.42       13.56      6.35 o
  -4  20   2       12.55       15.89      4.92 o
  -3  20   2        0.12       -1.36      3.75 o
  -2  20   2        7.66        2.14      3.68 o
  -1  20   2        3.56        4.42      4.03 o
   0  20   2        0.65        2.07      5.51 o
   1  20   2        1.57       -0.98      6.28 o
   2  20   2        0.10        5.99      5.22 o
   3  20   2        2.52        5.28      6.27 o
  -5  21   2        0.00       10.97      6.96 o
  -4  21   2       11.45       20.72      6.89 o
  -3  21   2        5.46        6.50      5.29 o
  -2  21   2        0.00        3.26      5.48 o
  -1  21   2       13.69        8.84      5.46 o
   0  21   2       78.71       69.89     11.07 o
   1  21   2        2.74       15.16      4.51 o
   2  21   2        1.23        9.86      6.39 o
  -4  22   2        0.53        3.12      5.33 o
  -3  22   2        0.13       15.75      5.73 o
  -2  22   2       11.33       22.30      6.61 o
  -1  22   2        0.00        9.58      5.63 o
   0  22   2        0.77       11.94      6.29 o
   1  22   2       49.33       60.79      8.57 o
  -2  23   2        5.47        8.66      5.49 o
  -1  23   2        0.81       14.94      5.80 o
   1 -24   3        0.70       15.80      5.39 o
   2 -24   3        0.03       20.17      6.19 o
  -1 -23   3        0.86       10.51      5.65 o
   0 -23   3        0.45       22.57      5.00 o
   1 -23   3        0.48        7.00      5.07 o
   2 -23   3        8.72        9.43      5.51 o
   3 -23   3        0.04        2.85      5.36 o
   4 -23   3        5.10        5.89      5.20 o
  -2 -22   3        4.71       16.39      5.85 o
  -1 -22   3       46.33       56.90      9.79 o
   0 -22   3        0.01       10.33      4.11 o
   1 -22   3        1.46        9.12      4.98 o
   2 -22   3        5.76       10.19      6.44 o
   3 -22   3        0.48        9.28      6.60 o
   4 -22   3        1.62       13.85      6.66 o
   5 -22   3        8.83       21.87      7.35 o
  -3 -21   3        3.40       16.86      7.81 o
  -2 -21   3        0.58        8.78      5.29 o
  -1 -21   3        1.96        0.82      3.53 o
   0 -21   3        9.94       12.08      3.85 o
   1 -21   3        0.18       -1.76      4.89 o
   2 -21   3        5.90        9.20      8.90 o
   3 -21   3        5.84        9.52      7.22 o
   4 -21   3        3.34        2.94      4.43 o
   5 -21   3        2.72       11.63      4.84 o
  -4 -20   3        0.01        6.01      6.73 o
  -3 -20   3        0.71        4.11      5.76 o
  -2 -20   3      115.51      123.54     10.44 o
  -1 -20   3        2.14        1.05      3.68 o
   0 -20   3        2.80        1.06      3.24 o
   1 -20   3        1.07        2.12      3.87 o
   2 -20   3       26.75       26.85      5.20 o
   3 -20   3        1.71        5.73      4.03 o
   4 -20   3        8.84       10.65      4.46 o
   5 -20   3        7.12        9.43      3.85 o
   6 -20   3        0.01       11.22      5.63 o
  -5 -19   3       22.20       36.25      9.26 o
  -4 -19   3        8.75       24.78      8.17 o
  -3 -19   3        0.13       -2.62      7.46 o
  -2 -19   3        0.11       -3.74      3.53 o
  -1 -19   3      126.27      123.77      8.67 o
   0 -19   3        8.43       13.51      3.71 o
   1 -19   3        3.13        2.99      3.39 o
   2 -19   3       56.40       41.59     10.47 o
   3 -19   3        6.58       11.40      4.20 o
   4 -19   3        0.96        2.99      3.24 o
   5 -19   3        0.47        6.68      3.61 o
   6 -19   3        8.62        8.13      4.93 o
  -5 -18   3        1.55       -0.35      5.48 o
  -4 -18   3       23.16       25.16      5.63 o
  -3 -18   3        0.03       -5.02      3.45 o
  -2 -18   3        1.74        1.47      3.47 o
  -1 -18   3        4.40        3.38      5.54 o
   0 -18   3      123.44      101.55      7.72 o
   1 -18   3        9.05        8.57      3.93 o
   2 -18   3        1.05        5.25      4.08 o
   3 -18   3       60.99       60.50      7.64 o
   4 -18   3        2.04        3.47      3.18 o
   5 -18   3       10.89        9.74      3.64 o
   6 -18   3       41.70       41.36     10.49 o
   7 -18   3        1.17        4.83      7.77 o
  -5 -17   3        1.19        0.10      4.59 o
  -4 -17   3        0.21        0.81      3.87 o
  -3 -17   3        0.07       -3.22      6.31 o
  -2 -17   3       41.39       53.73      6.26 o
  -1 -17   3        4.63        6.90      3.37 o
   0 -17   3        2.14        1.78      3.00 o
   1 -17   3      300.90      299.05     22.04 o
   2 -17   3       82.58       72.36      7.14 o
   3 -17   3        4.30        1.21      5.78 o
   4 -17   3       22.77       36.38      4.95 o
   5 -17   3       81.95       88.54      6.46 o
   6 -17   3       22.15       30.88     10.52 o
   7 -17   3        3.23       11.75      7.50 o
  -5 -16   3       24.17       24.62      5.22 o
  -4 -16   3        0.02       -2.91      3.42 o
  -3 -16   3        1.28        0.57      3.41 o
  -2 -16   3        0.00       -3.92      2.59 o
  -1 -16   3      707.03      678.31     29.46 o
   0 -16   3        7.96        5.80      3.12 o
   1 -16   3      133.65      122.87     13.86 o
   2 -16   3      313.91      311.18     15.43 o
   3 -16   3       10.09       11.14      2.96 o
   4 -16   3        0.17        4.58      2.72 o
   5 -16   3       31.16       36.40      3.92 o
   6 -16   3       18.08       24.64      3.69 o
   7 -16   3        0.04        3.61     15.46 o
   8 -16   3        4.27        6.96      8.69 o
  -5 -15   3        7.55        6.61      4.12 o
  -4 -15   3        5.16       10.96      3.85 o
  -3 -15   3       12.80       19.16      4.40 o
  -2 -15   3        1.90        2.07      3.16 o
  -1 -15   3        0.30       -3.54      4.89 o
   0 -15   3      246.72      300.93     11.65 o
   1 -15   3      306.99      300.07     12.16 o
   2 -15   3      170.37      172.06      7.18 o
   3 -15   3      159.55      150.25      6.67 o
   4 -15   3       59.33       71.03      4.70 o
   5 -15   3        1.14        3.67      2.23 o
   6 -15   3        0.19       -1.08      2.59 o
   7 -15   3       13.13       15.91      5.13 o
   8 -15   3        1.44        5.56      5.39 o
  -6 -14   3        0.88        2.90      5.66 o
  -5 -14   3      213.58      199.29     24.54 o
  -4 -14   3        8.54       11.82      3.94 o
  -3 -14   3       17.64       19.61      4.16 o
  -2 -14   3     2793.78     2602.83     72.28 o
  -1 -14   3        0.67        0.31      1.89 o
   0 -14   3       25.75       22.34      2.19 o
   1 -14   3      412.26      370.13     10.00 o
   2 -14   3      584.28      561.12     12.41 o
   3 -14   3       77.62       73.21      3.08 o
   4 -14   3       24.99       32.08      2.54 o
   5 -14   3        8.46       10.48      2.42 o
   6 -14   3        2.51        1.70      3.09 o
   7 -14   3        0.68        1.06      6.11 o
   8 -14   3        0.62        8.69      5.46 o
  -7 -13   3        2.79        1.50      4.78 o
  -6 -13   3        6.46        6.81      3.45 o
  -5 -13   3       86.49       91.03      7.30 o
  -4 -13   3      196.98      188.83      6.81 o
  -3 -13   3        0.12        0.85      2.03 o
  -2 -13   3       91.18      100.12      5.90 o
  -1 -13   3      650.26      666.67     16.99 o
   0 -13   3        0.82        0.85      1.03 o
   1 -13   3      128.00      114.03      3.76 o
   2 -13   3      871.36      816.55     16.35 o
   3 -13   3        7.72        5.83      1.43 o
   4 -13   3        3.62        2.62      1.53 o
   5 -13   3       24.77       33.25      2.69 o
   6 -13   3        9.16       12.39      2.49 o
   7 -13   3        2.85        7.11      3.31 o
   8 -13   3        4.02        9.51      5.05 o
  -8 -12   3        5.33        4.67      4.77 o
  -7 -12   3        1.83        5.71      4.69 o
  -6 -12   3       73.13       69.98      4.69 o
  -5 -12   3       20.33       17.72      2.60 o
  -4 -12   3       93.94       95.39      4.21 o
  -3 -12   3      372.20      355.12      8.51 o
  -2 -12   3        0.01       -0.30      1.04 o
  -1 -12   3       46.84       45.67      2.32 o
   0 -12   3      536.86      612.10     12.31 o
   1 -12   3       48.05       45.81      2.37 o
   2 -12   3        0.59        0.94      1.02 o
   3 -12   3        0.42        1.49      1.19 o
   4 -12   3       13.89       11.60      1.83 o
   5 -12   3       10.75        9.77      1.78 o
   6 -12   3       26.96       32.02      3.13 o
   7 -12   3        0.27        4.57      3.26 o
   8 -12   3        2.66        8.56      3.75 o
   9 -12   3       11.66       21.54     10.68 o
  -8 -11   3       12.02        2.86      4.70 o
  -7 -11   3        5.26        6.36      3.28 o
  -6 -11   3       39.20       32.17      3.67 o
  -5 -11   3      123.69      102.19      5.01 o
  -4 -11   3        5.07        5.83      1.36 o
  -3 -11   3       51.18       45.86      2.12 o
  -2 -11   3        4.55        3.06      0.84 o
  -1 -11   3        5.07        4.25      0.94 o
   0 -11   3        5.52        4.95      0.80 o
   1 -11   3       22.62       22.65      1.18 o
   2 -11   3       30.76       26.96      1.38 o
   3 -11   3        3.51        1.62      1.06 o
   4 -11   3       12.26       17.16      1.67 o
   5 -11   3      148.57      148.10      6.62 o
   6 -11   3       10.56       10.99      2.66 o
   7 -11   3       26.78       25.81      4.27 o
   8 -11   3        4.10        7.44      3.58 o
   9 -11   3        4.98       -7.82      7.43 o
  -8 -10   3        4.92        6.64      3.64 o
  -7 -10   3        0.10       -0.07      2.90 o
  -6 -10   3        0.03        1.35      2.95 o
  -5 -10   3        4.57        5.19      1.64 o
  -4 -10   3       36.67       34.63      2.26 o
  -3 -10   3        3.82        2.95      0.96 o
  -2 -10   3        1.02        0.04      0.67 o
  -1 -10   3     3275.25     3490.70     67.02 o
   0 -10   3       10.70       10.20      0.85 o
   1 -10   3       85.96       85.37      2.33 o
   2 -10   3       66.14       92.55      2.52 o
   3 -10   3       22.70       22.13      1.53 o
   4 -10   3        1.81        0.00      1.26 o
   5 -10   3      133.82       99.55      3.51 o
   6 -10   3       55.41       56.95      4.24 o
   7 -10   3        0.55        7.33      3.32 o
   8 -10   3        0.94        6.98      3.39 o
   9 -10   3        0.42        5.82      3.95 o
  -8  -9   3        1.57        8.43      5.13 o
  -7  -9   3        3.45       -0.93      3.22 o
  -6  -9   3        0.94        7.32      4.85 o
  -5  -9   3        2.02        1.88      1.66 o
  -4  -9   3        7.35        8.10      1.29 o
  -3  -9   3       16.16       13.53      1.21 o
  -2  -9   3       17.01       15.31      0.97 o
  -1  -9   3      160.72      179.82      6.11 o
   0  -9   3      391.21      509.89      9.22 o
   1  -9   3      241.04      227.91      5.01 o
   2  -9   3       22.01       22.70      1.18 o
   3  -9   3     1279.71     1453.45     27.48 o
   4  -9   3       83.05       74.53      2.60 o
   5  -9   3        2.17        2.26      1.41 o
   6  -9   3      177.65      167.47      8.52 o
   7  -9   3        0.75        4.13      3.14 o
   8  -9   3        0.00        4.94      3.24 o
   9  -9   3        5.16       11.49      4.06 o
  -8  -8   3        1.27        0.76      3.74 o
  -7  -8   3        0.59        3.29      3.30 o
  -6  -8   3        0.00       -0.33      3.24 o
  -5  -8   3        5.42        8.01      2.04 o
  -4  -8   3       13.03       15.77      2.22 o
  -3  -8   3        0.45        1.12      0.87 o
  -2  -8   3      160.67      191.76      5.29 o
  -1  -8   3      197.54      228.17      7.21 o
   0  -8   3       57.61       57.34      2.20 o
   1  -8   3      444.95      429.18      8.41 o
   2  -8   3      101.70       92.53      2.36 o
   3  -8   3      109.69      105.96      2.92 o
   4  -8   3       10.14        9.17      1.23 o
   5  -8   3       50.45       55.33      2.78 o
   6  -8   3       29.41       31.59      3.83 o
   7  -8   3       69.52       61.66      4.20 o
   8  -8   3        1.40       -0.55      2.92 o
   9  -8   3        0.25        4.82      3.78 o
  -9  -7   3        0.08        4.10      3.72 o
  -8  -7   3        2.11        0.93      4.79 o
  -7  -7   3        6.08        9.34      3.48 o
  -6  -7   3        1.83        3.04      3.36 o
  -5  -7   3       18.36       24.95      2.56 o
  -4  -7   3     1017.57     1063.17     26.97 o
  -3  -7   3       22.02       20.71      1.51 o
  -2  -7   3       15.55       19.15      1.16 o
  -1  -7   3      725.56      717.24     15.27 o
   0  -7   3        6.88        6.83      0.55 o
   1  -7   3        0.00       -0.18      0.49 o
   2  -7   3      730.66      860.13     15.89 o
   3  -7   3        0.57       -0.06      0.75 o
   4  -7   3        0.05        0.46      1.02 o
   5  -7   3        2.25        2.27      1.26 o
   6  -7   3        2.32        4.64      1.92 o
   7  -7   3       10.55       17.29      3.27 o
   8  -7   3        2.92        1.42      3.05 o
   9  -7   3        0.00        8.12      3.80 o
  -9  -6   3        0.13       -5.32      3.68 o
  -8  -6   3        2.69       -1.52      3.46 o
  -7  -6   3       18.08       16.87      4.05 o
  -6  -6   3        2.01        4.97      3.49 o
  -5  -6   3       32.50       28.43      3.26 o
  -4  -6   3       24.50       24.03      1.85 o
  -3  -6   3        5.22       11.10      1.61 o
  -2  -6   3       86.05       74.81      2.89 o
  -1  -6   3        1.84        1.20      0.40 o
   0  -6   3     2084.19     2615.97     45.34 o
   1  -6   3       20.20       18.93      0.90 o
   2  -6   3       10.95       10.84      0.99 o
   3  -6   3      208.96      310.90      6.73 o
   4  -6   3       49.81       64.57      2.36 o
   5  -6   3        0.62        0.39      1.07 o
   6  -6   3       24.15       21.60      2.61 o
   7  -6   3       13.30       13.76      2.37 o
   8  -6   3        0.42        1.46      3.14 o
   9  -6   3        3.51       10.31      3.72 o
  -9  -5   3        0.39        7.44      4.09 o
  -8  -5   3        5.86        0.39      3.44 o
  -7  -5   3        4.74        2.48      3.25 o
  -6  -5   3        3.72        9.99      3.84 o
  -5  -5   3      780.63      709.73     25.10 o
  -4  -5   3      105.29      108.20      5.12 o
  -3  -5   3       13.89       15.07      2.82 o
  -2  -5   3     2512.20     2869.46     70.41 o
  -1  -5   3        0.75        0.17      0.34 o
   0  -5   3       11.30       10.12      0.72 o
   1  -5   3      618.56      737.14     13.52 o
   2  -5   3       40.28       37.71      1.45 o
   3  -5   3       30.82       30.08      1.40 o
   4  -5   3      285.26      327.36      7.67 o
   5  -5   3        0.07       -1.89      0.95 o
   6  -5   3        3.46        1.79      1.77 o
   7  -5   3       57.54       46.45      3.45 o
   8  -5   3        0.01        0.21      2.93 o
   9  -5   3        1.19        9.91      3.86 o
  -9  -4   3        0.07       -1.80      3.42 o
  -8  -4   3        0.28       -2.52      3.04 o
  -7  -4   3       44.16       40.85     13.13 o
  -6  -4   3        1.03        5.84      3.62 o
  -5  -4   3       18.66       21.36      2.92 o
  -4  -4   3     1157.88     1117.63     31.47 o
  -3  -4   3      107.39      110.04      3.46 o
  -2  -4   3      690.70      612.63     15.75 o
  -1  -4   3       55.96       52.09      1.49 o
   0  -4   3        7.26        5.20      0.67 o
   1  -4   3        3.17        3.15      0.49 o
   2  -4   3        8.93        8.37      0.76 o
   3  -4   3       94.06       89.33      2.62 o
   4  -4   3        2.75        1.66      0.79 o
   5  -4   3       12.45       15.47      1.81 o
   6  -4   3       15.76       15.45      2.53 o
   7  -4   3        0.89        2.19      3.15 o
   8  -4   3        0.89        1.01      3.01 o
   9  -4   3        2.35        8.50      3.70 o
  -9  -3   3        1.76        2.70      3.25 o
  -8  -3   3        1.18       -2.14      3.86 o
  -7  -3   3       73.37       85.01      6.69 o
  -6  -3   3      108.69      100.66     13.96 o
  -5  -3   3        1.05       -1.41      2.01 o
  -4  -3   3       72.54       59.17      2.92 o
  -3  -3   3     1117.27     1212.97     37.41 o
  -2  -3   3       60.41       55.42      2.27 o
  -1  -3   3        0.00        0.13      0.32 o
   0  -3   3      116.98       69.18      1.85 o
   1  -3   3       81.74       62.89      1.46 o
   2  -3   3       10.48       10.16      0.64 o
   3  -3   3     2388.19     2787.30     55.17 o
   4  -3   3       86.92      103.64      2.75 o
   5  -3   3       12.87       11.91      1.63 o
   6  -3   3      105.15      105.64      4.72 o
   7  -3   3        0.11        1.19      3.04 o
   8  -3   3        4.98        7.51      3.61 o
   9  -3   3        4.55        8.45      3.65 o
  -9  -2   3        0.03       -2.62      3.24 o
  -8  -2   3        5.91        7.26      3.70 o
  -7  -2   3       26.07       31.13      4.51 o
  -6  -2   3        2.45        0.68      3.49 o
  -5  -2   3       35.63       37.76      3.45 o
  -4  -2   3       29.20       28.56      2.12 o
  -3  -2   3      432.27      358.21     13.04 o
  -2  -2   3      433.39      425.50     15.96 o
  -1  -2   3        7.73        7.06      0.45 o
   0  -2   3        7.27        6.29      0.30 o
   1  -2   3    11776.51    12432.28    244.12 o
   2  -2   3        1.31        1.15      0.46 o
   3  -2   3        0.67       -0.10      0.55 o
   4  -2   3       13.49       19.28      1.39 o
   5  -2   3        3.28        2.03      1.25 o
   6  -2   3        7.19        8.68      2.94 o
   7  -2   3       72.19       61.81      5.63 o
   8  -2   3        0.39        5.12      3.35 o
   9  -2   3        0.01        6.07      7.40 o
  -9  -1   3        0.57        3.99      3.47 o
  -8  -1   3        3.15       -0.37      3.04 o
  -7  -1   3      158.94      156.13      8.79 o
  -6  -1   3       20.69       19.40      4.34 o
  -5  -1   3        7.89       10.37      2.31 o
  -4  -1   3        7.86       22.06      4.13 o
  -3  -1   3       12.55       11.97      0.86 o
  -2  -1   3      246.39      237.25      4.64 o
  -1  -1   3       82.35       80.13      2.08 o
   0  -1   3        9.57        7.57      0.36 o
   1  -1   3      483.94      401.93      8.74 o
   2  -1   3      870.34      900.63     20.66 o
   3  -1   3       20.21       16.61      1.00 o
   4  -1   3        7.85        9.68      1.10 o
   5  -1   3        5.61        6.81      1.91 o
   6  -1   3       41.73       44.86      5.37 o
   7  -1   3       21.70       19.26      3.82 o
   8  -1   3        4.38        3.78      3.52 o
   9  -1   3        1.12        6.79      4.01 o
  -9   0   3        0.09       -3.40      3.15 o
  -8   0   3        0.64       -0.63      2.85 o
  -7   0   3       12.53       18.36      4.01 o
  -6   0   3      213.16      228.47     10.56 o
  -5   0   3       47.83       46.06      3.32 o
  -4   0   3     2164.46     2084.41     56.27 o
  -3   0   3       10.02       16.01      1.04 o
  -2   0   3        7.61        8.99      0.95 o
  -1   0   3      278.04      238.49      6.32 o
   0   0   3    12108.02    13370.79    266.56 o
   1   0   3      682.73      606.80     14.19 o
   2   0   3       16.73       20.76      1.20 o
   3   0   3       27.76       20.83      1.28 o
   4   0   3      425.40      422.55     10.66 o
   5   0   3       10.03       11.40      2.18 o
   6   0   3        0.01       -0.47      2.57 o
   7   0   3       21.44       18.26      4.43 o
   8   0   3        0.01        1.72      3.23 o
   9   0   3        0.13       10.66      3.92 o
 -10   1   3        0.03        7.59      4.65 o
  -9   1   3        2.16        1.04      3.57 o
  -8   1   3        4.68       -0.61      3.39 o
  -7   1   3        3.82        6.60      3.34 o
  -6   1   3        2.28        4.44      3.92 o
  -5   1   3      131.01      122.00      3.93 o
  -4   1   3     1114.27     1055.94     32.12 o
  -3   1   3      134.50      112.04      3.63 o
  -2   1   3      105.97      167.61      3.54 o
  -1   1   3      694.27      623.10     21.24 o
   0   1   3       48.61       49.98      1.89 o
   1   1   3    15701.16    17182.18    362.05 o
   2   1   3       82.74       80.35      2.30 o
   3   1   3       69.36       67.24      2.07 o
   4   1   3      558.55      490.00     13.91 o
   5   1   3       37.82       40.80      4.66 o
   6   1   3        0.03       -2.73      2.38 o
   7   1   3        6.84       12.39      4.35 o
   8   1   3       23.69       29.28      4.88 o
   9   1   3        0.01        4.51      3.65 o
 -10   2   3        0.01        3.90      6.78 o
  -9   2   3        0.21       -1.02      3.27 o
  -8   2   3       48.30       46.86      5.70 o
  -7   2   3        7.80       10.99      3.06 o
  -6   2   3        0.29        2.42      1.97 o
  -5   2   3       50.64       46.40      2.48 o
  -4   2   3    11008.19    11982.39    258.24 o
  -3   2   3       13.19       12.51      1.06 o
  -2   2   3     1705.98     1511.56     42.83 o
  -1   2   3    20388.99    22918.87    515.28 o
   0   2   3       27.51       26.66      1.01 o
   1   2   3      107.92      100.72      2.60 o
   2   2   3      305.58      309.12      9.42 o
   3   2   3      412.57      391.44     10.15 o
   4   2   3       39.48       35.29      1.93 o
   5   2   3       82.41       74.98      4.15 o
   6   2   3        0.19       -1.14      2.48 o
   7   2   3        6.96       12.33      4.24 o
   8   2   3       46.29       36.30      9.47 o
   9   2   3        0.22       10.90      4.71 o
 -10   3   3        1.22        8.46      4.93 o
  -9   3   3        4.25        6.15      3.72 o
  -8   3   3        0.06       -1.13      3.26 o
  -7   3   3       31.62       32.95      2.45 o
  -6   3   3      266.28      277.74      9.39 o
  -5   3   3        4.92        2.24      1.48 o
  -4   3   3     3802.97     3807.86     98.44 o
  -3   3   3      455.64      528.50     10.83 o
  -2   3   3       60.76       50.63      2.05 o
  -1   3   3      178.41      177.24      7.83 o
   0   3   3    31144.60    33607.86    737.00 o
   1   3   3       12.13       11.07      0.89 o
   2   3   3       22.54       22.69      1.96 o
   3   3   3       70.89       82.89      3.06 o
   4   3   3        0.35        3.81      1.88 o
   5   3   3        0.32        1.13      1.86 o
   6   3   3        1.52        2.01      2.70 o
   7   3   3        6.90        9.38      4.81 o
   8   3   3       17.70       23.38      5.67 o
   9   3   3        2.28        8.93      4.17 o
 -10   4   3        1.43        3.33      3.57 o
  -9   4   3        1.37        4.75      3.67 o
  -8   4   3       31.09       29.52      2.46 o
  -7   4   3       63.11       49.13      2.99 o
  -6   4   3       80.17       86.17      4.65 o
  -5   4   3       23.75       31.56      3.17 o
  -4   4   3       13.88       16.07      1.35 o
  -3   4   3        1.13        1.60      0.69 o
  -2   4   3        2.48        1.33      0.60 o
  -1   4   3        6.81        6.79      0.72 o
   0   4   3       15.44       13.21      1.00 o
   1   4   3     2276.56     2569.33     58.89 o
   2   4   3      222.63      202.70      5.95 o
   3   4   3       30.23       27.10      1.57 o
   4   4   3        0.13        6.36      3.56 o
   5   4   3       41.67       43.74      4.29 o
   6   4   3        0.02        1.33      2.78 o
   7   4   3      163.88      179.57     12.02 o
   8   4   3        0.58        8.14      4.78 o
   9   4   3        2.08       10.01      4.36 o
 -10   5   3        0.08        5.51      4.52 o
  -9   5   3        1.23        2.05      4.88 o
  -8   5   3       58.66       60.54      6.15 o
  -7   5   3       91.01       83.45      3.76 o
  -6   5   3       16.53       22.66      3.52 o
  -5   5   3        2.38       -1.42      1.54 o
  -4   5   3        4.12        3.03      1.00 o
  -3   5   3        7.81        7.46      0.89 o
  -2   5   3      115.16      100.51      2.44 o
  -1   5   3    10238.95    10626.15    219.92 o
   0   5   3       76.07       74.47      3.77 o
   1   5   3        6.24        6.83      0.87 o
   2   5   3       49.88       69.69      5.08 o
   3   5   3        0.56        1.40      0.91 o
   4   5   3        3.17        2.92      1.30 o
   5   5   3        0.10       -0.11      2.34 o
   6   5   3        1.87        0.25      3.81 o
   7   5   3       71.79       87.52     15.52 o
   8   5   3       94.44       94.08      9.96 o
  -9   6   3        1.00        6.33      3.64 o
  -8   6   3       16.91       27.94      4.57 o
  -7   6   3        5.30        5.49      1.71 o
  -6   6   3      178.45      217.28      8.13 o
  -5   6   3        3.26        1.68      1.15 o
  -4   6   3       17.63       14.41      1.28 o
  -3   6   3      669.00      608.67     12.12 o
  -2   6   3       43.26       43.41      1.63 o
  -1   6   3      458.46      440.75     16.21 o
   0   6   3     2666.18     3223.90     86.41 o
   1   6   3       18.94       22.67      1.39 o
   2   6   3      195.81      192.61      6.20 o
   3   6   3      717.24      787.86     17.75 o
   4   6   3      203.86      197.61      6.03 o
   5   6   3        0.37        3.56      2.30 o
   6   6   3        8.14        5.82      2.68 o
   7   6   3        0.05        3.73      3.31 o
   8   6   3        4.96        2.71      3.45 o
  -9   7   3        0.65        7.21      5.74 o
  -8   7   3        0.21       -0.85      3.17 o
  -7   7   3        3.80        4.19      1.65 o
  -6   7   3        6.04       10.39      1.87 o
  -5   7   3        1.89        7.51      1.38 o
  -4   7   3        0.11        0.37      0.90 o
  -3   7   3      105.45      105.30      3.34 o
  -2   7   3     1013.66     1195.43     22.66 o
  -1   7   3      253.78      244.54      6.39 o
   0   7   3       47.59       47.40      2.12 o
   1   7   3      108.04      152.24      4.63 o
   2   7   3      174.78      177.87      5.61 o
   3   7   3        5.93        5.87      1.27 o
   4   7   3      169.48      167.65      5.31 o
   5   7   3       67.08       79.94      4.89 o
   6   7   3        1.90        5.69      3.08 o
   7   7   3       37.86       31.38      4.82 o
   8   7   3        1.14       12.87      4.38 o
  -9   8   3        0.01        2.42      3.86 o
  -8   8   3        0.85        3.07      3.20 o
  -7   8   3       28.66       18.58      2.21 o
  -6   8   3        5.62        3.22      1.68 o
  -5   8   3      104.87      121.95      3.75 o
  -4   8   3      102.49       97.99      3.67 o
  -3   8   3       17.89       16.46      1.17 o
  -2   8   3      225.19      232.28      5.64 o
  -1   8   3     3898.98     4335.10     95.40 o
   0   8   3       28.66       30.63      1.86 o
   1   8   3        3.49        2.64      0.88 o
   2   8   3     1358.05     1491.52     34.81 o
   3   8   3       36.38       41.32      2.38 o
   4   8   3       18.04       18.63      2.09 o
   5   8   3      237.13      171.79      7.54 o
   6   8   3       80.61       88.15      6.44 o
   7   8   3        3.45        4.98      3.63 o
   8   8   3       37.34       53.78      6.30 o
  -9   9   3        1.50        5.36      5.64 o
  -8   9   3        0.79        6.79      4.05 o
  -7   9   3        8.26       12.62      2.02 o
  -6   9   3       17.52       16.99      2.32 o
  -5   9   3        7.26        7.27      1.60 o
  -4   9   3      146.02      150.62      5.36 o
  -3   9   3     1044.66     1167.57     21.39 o
  -2   9   3        0.03        1.86      0.67 o
  -1   9   3       49.08       49.01      2.19 o
   0   9   3      343.38      437.37     10.48 o
   1   9   3        0.84        1.49      0.87 o
   2   9   3        4.78        2.83      1.14 o
   3   9   3       72.86       70.01      3.55 o
   4   9   3       50.79       53.95      3.45 o
   5   9   3       15.29       16.83      3.50 o
   6   9   3      139.55      103.95      8.77 o
   7   9   3       14.95       17.46      4.36 o
   8   9   3        7.24       14.18      4.47 o
  -9  10   3        0.32        2.30      4.21 o
  -8  10   3        1.28        5.89      4.13 o
  -7  10   3        0.15        0.46      1.79 o
  -6  10   3        0.76        3.03      1.69 o
  -5  10   3       52.29       47.44      2.93 o
  -4  10   3       11.14       12.33      1.55 o
  -3  10   3       28.36       30.50      1.74 o
  -2  10   3      848.43      929.70     19.36 o
  -1  10   3        2.74        0.86      0.99 o
   0  10   3        0.62        0.79      0.91 o
   1  10   3        1.30       -0.96      0.83 o
   2  10   3       23.87       26.80      3.51 o
   3  10   3        0.72        0.65      1.52 o
   4  10   3        0.38       -2.92      1.94 o
   5  10   3       13.85       20.78      3.71 o
   6  10   3        3.75        8.32      3.29 o
   7  10   3        5.46        7.09      3.62 o
  -9  11   3        1.62       12.53      8.10 o
  -8  11   3        3.23        1.03      7.02 o
  -7  11   3        6.86       11.42      2.90 o
  -6  11   3        0.33        0.46      2.17 o
  -5  11   3       16.20       12.57      2.14 o
  -4  11   3       40.85       61.54      3.57 o
  -3  11   3        3.83        2.20      1.69 o
  -2  11   3       11.41       10.73      1.33 o
  -1  11   3      454.14      401.24      9.89 o
   0  11   3        0.58       -1.03      1.00 o
   1  11   3       35.88       31.30      2.19 o
   2  11   3      142.60      111.26      5.35 o
   3  11   3        5.02        3.25      1.95 o
   4  11   3        2.90        2.60      2.17 o
   5  11   3      265.30      244.52     11.68 o
   6  11   3        0.06        2.08      3.33 o
   7  11   3        1.11        0.44      4.68 o
  -9  12   3        0.34       -1.86      7.30 o
  -8  12   3        2.40        0.69      6.93 o
  -7  12   3        5.14        8.27      2.85 o
  -6  12   3        1.23       -0.63      2.09 o
  -5  12   3        0.85        0.14      1.82 o
  -4  12   3        2.01        3.45      1.83 o
  -3  12   3        0.09        0.94      1.53 o
  -2  12   3        0.02       -0.03      1.39 o
  -1  12   3       62.07       62.51      3.25 o
   0  12   3       10.68        4.44      1.43 o
   1  12   3       25.65       19.67      2.23 o
   2  12   3        8.64        7.35      2.03 o
   3  12   3       26.20       24.41      3.49 o
   4  12   3       38.45       33.88      3.66 o
   5  12   3       16.53       17.36      4.98 o
   6  12   3        3.75        5.37      3.56 o
   7  12   3        4.48       -2.11      4.41 o
  -8  13   3        0.26        0.84      6.86 o
  -7  13   3        0.40        3.79      2.85 o
  -6  13   3        0.12       -0.57      2.18 o
  -5  13   3       57.24       54.93      3.71 o
  -4  13   3        7.13        6.01      2.28 o
  -3  13   3        3.60        0.96      1.83 o
  -2  13   3        0.97       -0.21      1.63 o
  -1  13   3        6.88        7.29      2.13 o
   0  13   3        1.85       -0.58      1.44 o
   1  13   3      184.66      160.58      6.24 o
   2  13   3        7.76        5.08      2.80 o
   3  13   3        5.88        4.84      3.90 o
   4  13   3      244.99      211.40      9.79 o
   5  13   3        1.05       -1.19      3.84 o
   6  13   3        0.09       -1.27      4.75 o
  -8  14   3        0.06       -2.67      7.41 o
  -7  14   3        0.67        9.57      3.30 o
  -6  14   3        0.18        1.29      2.43 o
  -5  14   3        4.83        7.38      2.09 o
  -4  14   3       21.40       19.27      3.48 o
  -3  14   3        3.82        1.41      2.67 o
  -2  14   3       40.10       43.69      3.34 o
  -1  14   3       32.81       38.24      3.20 o
   0  14   3        0.54        2.37      2.07 o
   1  14   3        2.46        2.48      1.71 o
   2  14   3      129.65      117.11      6.49 o
   3  14   3        5.18       -0.57      2.62 o
   4  14   3       11.44        6.43      3.17 o
   5  14   3        0.46        3.24      4.00 o
   6  14   3        3.09        3.00      6.27 o
  -8  15   3        0.06      -12.15      7.17 o
  -7  15   3        1.62        5.16      6.88 o
  -6  15   3        0.09        0.08      2.53 o
  -5  15   3        0.05        1.12      2.87 o
  -4  15   3        0.00        1.43      3.17 o
  -3  15   3       41.34       37.49      4.29 o
  -2  15   3       21.35       13.35      3.86 o
  -1  15   3        2.68       -0.64      1.78 o
   0  15   3      378.29      308.89     10.48 o
   1  15   3        6.37        1.24      2.62 o
   2  15   3        1.16        0.19      3.04 o
   3  15   3      126.87      107.97      6.40 o
   4  15   3       28.03       24.87      4.13 o
   5  15   3        0.00        2.62      4.05 o
   6  15   3        1.12        2.99      4.55 o
  -8  16   3        1.73        0.40      8.54 o
  -7  16   3       12.53       14.57      5.42 o
  -6  16   3        2.84        2.84      3.92 o
  -5  16   3        0.00        2.31      3.16 o
  -4  16   3       17.08       15.93      3.76 o
  -3  16   3        2.46        0.49      2.82 o
  -2  16   3       56.25       53.59      5.19 o
  -1  16   3        5.93        0.87      2.91 o
   0  16   3       14.50       11.66      3.35 o
   1  16   3       87.56       89.72      6.28 o
   2  16   3        0.53        6.08      3.03 o
   3  16   3        0.92        2.25      2.97 o
   4  16   3        3.63        5.26      3.76 o
   5  16   3        0.00        4.18      6.21 o
  -7  17   3       14.06       15.06      9.40 o
  -6  17   3        0.02        9.53      5.50 o
  -5  17   3       17.25       19.05      4.03 o
  -4  17   3       81.36       85.58     10.00 o
  -3  17   3        1.49        3.84      3.06 o
  -2  17   3       13.46        8.40      3.35 o
  -1  17   3        0.15        1.75      4.43 o
   0  17   3        5.71        5.76      3.09 o
   1  17   3        0.02        3.50      2.79 o
   2  17   3        0.10        1.66      3.80 o
   3  17   3        0.84        1.74      3.04 o
   4  17   3        0.12        3.99      6.03 o
   5  17   3        1.51        6.52      6.92 o
  -7  18   3        0.01        1.39      8.31 o
  -6  18   3        7.47        6.70      4.67 o
  -5  18   3       12.29       10.57      3.83 o
  -4  18   3        2.00        2.44      3.31 o
  -3  18   3       63.89       56.54      5.57 o
  -2  18   3        8.97        8.38      4.32 o
  -1  18   3        4.02        2.67      3.28 o
   0  18   3        0.92        4.66      3.37 o
   1  18   3        0.02        2.19      2.93 o
   2  18   3        1.31        4.23      3.84 o
   3  18   3       90.91       96.21      9.12 o
   4  18   3        0.53        8.10      6.67 o
  -6  19   3        5.61        0.43      7.89 o
  -5  19   3        2.19        4.14      3.63 o
  -4  19   3        1.52        3.92      3.77 o
  -3  19   3        0.20       -1.01      3.15 o
  -2  19   3       38.39       37.45      4.71 o
  -1  19   3        0.11        3.29      3.34 o
   0  19   3        0.28       -2.65      3.84 o
   1  19   3        4.16        2.59      6.57 o
   2  19   3       11.93        5.93      7.70 o
   3  19   3        7.94        5.47      4.80 o
  -6  20   3        1.16      -14.86      7.45 o
  -5  20   3        4.09        9.24     10.78 o
  -4  20   3       18.42       21.36      5.73 o
  -3  20   3        0.04        0.57      3.70 o
  -2  20   3        0.91        3.57      4.04 o
  -1  20   3       21.47       21.38      5.27 o
   0  20   3        0.27        1.51      4.01 o
   1  20   3        1.45        2.36      7.89 o
   2  20   3        0.47        0.38      4.44 o
   3  20   3        4.06        3.31      6.21 o
  -5  21   3        0.05       13.74      6.78 o
  -4  21   3       12.85        7.21      6.11 o
  -3  21   3        0.20        5.86      5.67 o
  -2  21   3        0.15        4.57      5.02 o
  -1  21   3        0.39        6.36      6.50 o
   0  21   3       30.50       33.36      8.60 o
   1  21   3        2.45       18.59      4.80 o
   2  21   3        0.73        7.81      5.30 o
  -4  22   3        0.05       11.46      5.64 o
  -3  22   3        1.68        5.54      5.69 o
  -2  22   3        0.39        5.71      5.08 o
  -1  22   3        0.09       10.20      5.20 o
   0  22   3        2.90       13.97      6.79 o
   1  22   3        5.66       30.71      6.28 o
   0 -24   4        0.01        0.97      4.92 o
   1 -24   4        0.03        6.03      5.30 o
   2 -24   4        0.57       12.04      5.84 o
  -1 -23   4        1.04       12.49      5.71 o
   0 -23   4        0.01       13.60      4.49 o
   1 -23   4        5.10       16.53      6.65 o
   2 -23   4        3.83        9.46      5.69 o
   3 -23   4        0.32        8.34      5.00 o
   4 -23   4        0.93        9.10      6.00 o
  -3 -22   4        2.88        0.24      6.09 o
  -2 -22   4        9.77       11.42      5.66 o
  -1 -22   4       12.16       10.06      4.82 o
   0 -22   4        5.65        4.24      4.15 o
   1 -22   4        2.87        6.41      5.03 o
   2 -22   4       71.57       90.21     15.07 o
   3 -22   4        0.16        3.54      5.82 o
   4 -22   4        1.08       12.41      5.66 o
   5 -22   4        2.63        4.64      6.37 o
  -3 -21   4       71.82       94.20     13.18 o
  -2 -21   4        4.42       14.72      5.98 o
  -1 -21   4        1.11       -1.02      4.93 o
   0 -21   4        3.90       -0.34      4.45 o
   1 -21   4       10.94        9.38      6.82 o
   2 -21   4        2.23        1.90      3.86 o
   3 -21   4       59.70       62.06     17.79 o
   4 -21   4        2.05        3.33      5.99 o
   5 -21   4        1.09        8.77      5.09 o
  -4 -20   4        2.14        7.01      6.59 o
  -3 -20   4        0.68        9.83      6.46 o
  -2 -20   4       55.34       48.40      6.57 o
  -1 -20   4        0.72       -0.06      4.84 o
   0 -20   4        7.82       14.38      4.30 o
   1 -20   4       60.35       61.32     10.08 o
   2 -20   4        6.85        9.61      4.34 o
   3 -20   4        0.67       -2.41      3.72 o
   4 -20   4        7.55        7.68      3.57 o
   5 -20   4        4.79        7.73      4.92 o
   6 -20   4        0.08        7.22      6.06 o
  -5 -19   4        1.97        7.26      7.15 o
  -4 -19   4       77.97       84.47     12.11 o
  -3 -19   4        0.02       -1.71      4.10 o
  -2 -19   4        0.07        2.30      3.22 o
  -1 -19   4       21.34       13.27      4.20 o
   0 -19   4        5.40        2.36      4.93 o
   1 -19   4        3.82        4.24      3.35 o
   2 -19   4      106.50       95.51      7.41 o
   3 -19   4        2.53       -0.78      3.55 o
   4 -19   4        4.08       -1.98      2.95 o
   5 -19   4        0.18        5.75      3.45 o
   6 -19   4        3.21       -1.42      4.39 o
  -5 -18   4        2.15       13.66      7.06 o
  -4 -18   4       59.67       54.42      7.01 o
  -3 -18   4        6.14        6.44      4.15 o
  -2 -18   4        0.20       -0.37      3.13 o
  -1 -18   4        0.56       -1.72      2.77 o
   0 -18   4      136.06      118.63     12.55 o
   1 -18   4        9.67        8.80      5.02 o
   2 -18   4        2.29        2.48      3.69 o
   3 -18   4        0.11        0.68      3.06 o
   4 -18   4       15.99       10.53      3.69 o
   5 -18   4        0.94        3.82      3.30 o
   6 -18   4        2.51        8.10      4.90 o
   7 -18   4        7.79       21.81      9.90 o
  -5 -17   4        8.14        9.22      4.98 o
  -4 -17   4       12.13        9.39      4.43 o
  -3 -17   4        4.66        1.87      3.42 o
  -2 -17   4       73.11       60.55      6.49 o
  -1 -17   4        0.98       -1.51      2.85 o
   0 -17   4        2.27        1.98      3.10 o
   1 -17   4       36.20       36.82      5.32 o
   2 -17   4      138.35      132.50      8.83 o
   3 -17   4        7.89        4.83      3.19 o
   4 -17   4      263.29      227.36     10.36 o
   5 -17   4      106.90      102.32      6.57 o
   6 -17   4        0.15        3.28      4.33 o
   7 -17   4       11.70        1.17      6.24 o
  -6 -16   4        0.01        4.32      7.02 o
  -5 -16   4        2.33        5.64      5.55 o
  -4 -16   4      116.96      107.25     10.10 o
  -3 -16   4       10.61        9.74      3.77 o
  -2 -16   4       54.95       48.78      5.68 o
  -1 -16   4      151.95      139.49      8.66 o
   0 -16   4       20.32       21.43      6.08 o
   1 -16   4       35.99       30.90      4.72 o
   2 -16   4     1043.47      977.20     34.45 o
   3 -16   4       42.10       38.79      4.60 o
   4 -16   4       42.78       42.43      4.66 o
   5 -16   4       65.29       64.21      4.88 o
   6 -16   4        0.11        1.25      2.92 o
   7 -16   4        4.81        5.03      5.28 o
   8 -16   4        5.32       16.46      6.59 o
  -6 -15   4       19.74       20.36      7.36 o
  -5 -15   4        1.68        0.79      3.57 o
  -4 -15   4        3.23        1.29      3.65 o
  -3 -15   4      252.96      215.60     11.70 o
  -2 -15   4       55.42       54.10      5.72 o
  -1 -15   4       54.23       49.91      4.03 o
   0 -15   4     1738.84     1635.30     51.15 o
   1 -15   4      186.19      186.15     16.21 o
   2 -15   4       79.09       81.71      5.21 o
   3 -15   4       14.18       14.44      2.86 o
   4 -15   4        9.41        9.11      2.75 o
   5 -15   4        7.68        8.91      2.46 o
   6 -15   4       14.55       14.90      3.32 o
   7 -15   4        1.66        1.05      4.49 o
   8 -15   4        0.27       10.26     13.40 o
  -6 -14   4        1.35        3.36      5.45 o
  -5 -14   4       23.66       24.50      4.79 o
  -4 -14   4       12.81       15.12      3.23 o
  -3 -14   4       71.87       76.73      6.82 o
  -2 -14   4     2112.55     2124.13     66.05 o
  -1 -14   4       11.88       15.47      2.90 o
   0 -14   4        0.78        3.86      2.28 o
   1 -14   4     1924.30     1853.91     47.36 o
   2 -14   4      166.90      166.53      5.03 o
   3 -14   4        0.00        3.33      1.64 o
   4 -14   4      108.72      115.13      4.26 o
   5 -14   4       72.11       77.79      5.74 o
   6 -14   4        2.86        3.49      2.68 o
   7 -14   4        3.31       -1.97      9.42 o
   8 -14   4        0.13        4.81      5.81 o
  -7 -13   4        2.73        4.87      4.73 o
  -6 -13   4       19.57       17.80      4.74 o
  -5 -13   4       23.68       23.96      3.86 o
  -4 -13   4      551.52      501.65     19.10 o
  -3 -13   4        1.76        1.72      4.85 o
  -2 -13   4        5.64        5.55      1.55 o
  -1 -13   4     1373.50     1274.15     26.73 o
   0 -13   4       62.30       62.17      2.27 o
   1 -13   4       34.66       29.63      1.65 o
   2 -13   4     1482.68     1515.45     28.20 o
   3 -13   4        8.60        8.36      1.54 o
   4 -13   4        8.31       10.15      1.73 o
   5 -13   4        5.51        4.38      1.82 o
   6 -13   4        1.37        1.06      4.15 o
   7 -13   4        0.99        1.50      3.26 o
   8 -13   4        0.23        1.47      3.61 o
  -8 -12   4        0.01        6.47      5.84 o
  -7 -12   4       10.30       14.55      5.17 o
  -6 -12   4       96.41       88.79     11.89 o
  -5 -12   4        1.40        2.33      2.11 o
  -4 -12   4      442.26      418.72     22.85 o
  -3 -12   4      697.80      678.28     16.89 o
  -2 -12   4        1.31        0.92      0.95 o
  -1 -12   4        0.21        0.45      0.86 o
   0 -12   4     1350.06     1382.90     26.98 o
   1 -12   4        0.74        1.46      0.86 o
   2 -12   4      114.29      113.93      3.31 o
   3 -12   4      152.21      134.45      3.75 o
   4 -12   4       85.35       90.48      3.94 o
   5 -12   4       10.54        7.67      1.87 o
   6 -12   4        7.22        5.97      2.59 o
   7 -12   4       11.73       16.78      4.40 o
   8 -12   4        5.97        9.86      4.04 o
   9 -12   4        0.14       10.43      9.42 o
  -8 -11   4        1.18        8.83      5.27 o
  -7 -11   4       40.87       36.64      6.60 o
  -6 -11   4       14.31       11.04      2.37 o
  -5 -11   4       38.31       41.14      3.30 o
  -4 -11   4        0.65        3.01      1.46 o
  -3 -11   4        0.29        1.91      0.99 o
  -2 -11   4      140.01      145.67      3.79 o
  -1 -11   4       27.45       28.02      1.40 o
   0 -11   4       24.34       23.54      1.11 o
   1 -11   4       17.82       16.04      1.03 o
   2 -11   4       43.64       51.30      2.36 o
   3 -11   4        0.16        1.02      1.19 o
   4 -11   4        1.56        3.92      1.36 o
   5 -11   4      110.46      103.82      4.15 o
   6 -11   4        3.15        6.68      2.41 o
   7 -11   4       48.11       31.59      4.63 o
   8 -11   4        6.05        7.39      6.56 o
   9 -11   4        2.70       16.65      4.63 o
  -8 -10   4        3.44        5.03      4.99 o
  -7 -10   4      108.52       98.41      8.46 o
  -6 -10   4        2.16        5.40      2.87 o
  -5 -10   4       71.51       79.86      5.78 o
  -4 -10   4      101.44      108.14      3.44 o
  -3 -10   4        0.00        0.90      0.82 o
  -2 -10   4       15.02       15.53      1.00 o
  -1 -10   4        6.60        6.65      1.15 o
   0 -10   4       31.18       35.71      1.25 o
   1 -10   4       24.51       24.57      1.49 o
   2 -10   4     1598.00     1719.22     30.14 o
   3 -10   4      171.79      175.06      4.05 o
   4 -10   4        1.16        0.09      1.23 o
   5 -10   4      105.20      103.88      3.60 o
   6 -10   4        1.02        2.60      2.20 o
   7 -10   4       13.73       13.15      3.77 o
   8 -10   4       12.93       15.06      4.00 o
   9 -10   4        0.82       12.89      4.24 o
  -8  -9   4       12.35       15.79      4.64 o
  -7  -9   4       16.63       12.23      4.67 o
  -6  -9   4        7.74        5.74      4.30 o
  -5  -9   4        0.52       -1.71      2.03 o
  -4  -9   4        5.11        3.86      1.36 o
  -3  -9   4       19.73       27.69      1.67 o
  -2  -9   4        7.99        7.98      0.78 o
  -1  -9   4        2.62        2.55      0.65 o
   0  -9   4      314.87      278.72      5.26 o
   1  -9   4       96.77       97.81      2.28 o
   2  -9   4       60.14       59.02      1.75 o
   3  -9   4       93.74      112.00      3.53 o
   4  -9   4      150.77      131.68      3.67 o
   5  -9   4       16.07       15.46      1.82 o
   6  -9   4        2.21        9.17      2.28 o
   7  -9   4        0.00        1.69      2.98 o
   8  -9   4        1.94        5.49      3.55 o
   9  -9   4        1.95       13.59      4.21 o
  -9  -8   4        0.03        3.41      4.25 o
  -8  -8   4       10.45       12.63      4.35 o
  -7  -8   4        1.02        1.38      4.87 o
  -6  -8   4        0.45        3.58      3.51 o
  -5  -8   4        3.96        9.01      1.99 o
  -4  -8   4       15.29       13.50      1.63 o
  -3  -8   4      168.34      166.33      5.77 o
  -2  -8   4      957.77     1047.94     22.33 o
  -1  -8   4       11.32        9.95      0.79 o
   0  -8   4       69.60       66.56      2.06 o
   1  -8   4     4545.80     5434.81     88.46 o
   2  -8   4      176.58      168.28      3.65 o
   3  -8   4        0.91        1.42      0.94 o
   4  -8   4       53.41       54.17      2.25 o
   5  -8   4      107.56       99.85      3.69 o
   6  -8   4        3.55        3.83      2.01 o
   7  -8   4        1.79        3.76      4.04 o
   8  -8   4        2.66       11.14      3.72 o
   9  -8   4        0.40        8.38      3.79 o
  -9  -7   4        0.62        2.17      3.57 o
  -8  -7   4        2.17       -2.89      3.23 o
  -7  -7   4        4.93        4.86      5.70 o
  -6  -7   4        2.79        3.08      3.22 o
  -5  -7   4       92.33      105.70      4.63 o
  -4  -7   4     1608.76     1659.39     53.73 o
  -3  -7   4       49.86       51.05      2.18 o
  -2  -7   4       79.26       74.34      3.13 o
  -1  -7   4      280.92      388.03      9.61 o
   0  -7   4       10.65       13.06      0.80 o
   1  -7   4       68.45       68.46      1.65 o
   2  -7   4        1.33        2.79      0.66 o
   3  -7   4       28.83       30.36      1.51 o
   4  -7   4       12.63       12.30      1.43 o
   5  -7   4        1.40        6.69      1.38 o
   6  -7   4        4.19        3.85      1.86 o
   7  -7   4        1.19       -0.50      1.82 o
   8  -7   4        0.36        1.49      3.36 o
   9  -7   4        0.23        8.67      3.68 o
  -9  -6   4        0.00        3.13      4.05 o
  -8  -6   4        0.10       -1.28      3.40 o
  -7  -6   4        1.63        5.23      4.73 o
  -6  -6   4      106.29      107.14      7.91 o
  -5  -6   4       45.74       39.16      2.93 o
  -4  -6   4      169.69      180.23      7.92 o
  -3  -6   4       85.35       74.93      2.66 o
  -2  -6   4        0.27        0.57      0.53 o
  -1  -6   4       15.08       16.47      0.89 o
   0  -6   4     2688.12     2944.94     55.33 o
   1  -6   4        8.23        9.85      0.69 o
   2  -6   4       14.28       14.86      0.86 o
   3  -6   4      229.81      330.35      7.11 o
   4  -6   4        9.45       10.49      1.59 o
   5  -6   4        0.05       -1.19      1.43 o
   6  -6   4       19.57       17.15      2.44 o
   7  -6   4        1.20        5.52      1.92 o
   8  -6   4        0.55        0.21      3.34 o
   9  -6   4        1.85        9.90      3.86 o
  -9  -5   4        2.82        5.08      3.65 o
  -8  -5   4        0.10       -1.67      3.20 o
  -7  -5   4        2.11        1.45      3.84 o
  -6  -5   4        0.06       -4.06      2.87 o
  -5  -5   4        0.01        4.64      1.73 o
  -4  -5   4       22.24       23.49      1.77 o
  -3  -5   4      108.67       87.18      3.00 o
  -2  -5   4       28.73       34.84      1.28 o
  -1  -5   4        6.10        7.29      0.56 o
   0  -5   4        9.44       10.52      1.30 o
   1  -5   4      259.87      234.38      4.40 o
   2  -5   4      105.68      110.58      2.56 o
   3  -5   4       14.08       15.97      1.13 o
   4  -5   4      391.63      498.34     11.25 o
   5  -5   4       35.04       34.59      2.54 o
   6  -5   4        6.54        4.30      1.92 o
   7  -5   4       15.36       15.57      2.25 o
   8  -5   4        8.03       11.05      3.68 o
   9  -5   4        0.59        5.08      3.50 o
  -9  -4   4        0.26        0.39      3.39 o
  -8  -4   4        0.01        1.19      3.98 o
  -7  -4   4       38.75       38.00      6.04 o
  -6  -4   4       15.88       19.03      4.34 o
  -5  -4   4       61.26       71.11      4.36 o
  -4  -4   4        2.72       13.14      1.43 o
  -3  -4   4       22.18       17.71      1.24 o
  -2  -4   4       73.68       62.54      1.86 o
  -1  -4   4      701.79      738.21     14.63 o
   0  -4   4       13.15       11.67      0.90 o
   1  -4   4        0.42       -0.40      0.42 o
   2  -4   4      153.22      161.93      3.41 o
   3  -4   4      174.03      190.84      4.35 o
   4  -4   4        3.57        2.58      0.73 o
   5  -4   4       45.15       37.55      3.86 o
   6  -4   4        7.99        3.98      1.79 o
   7  -4   4        0.82        6.15      3.19 o
   8  -4   4        4.53        8.56      4.68 o
   9  -4   4        1.19        4.91      3.45 o
  -9  -3   4        1.41        5.81      5.75 o
  -8  -3   4        0.03       -2.06      3.07 o
  -7  -3   4        0.01        2.06      4.66 o
  -6  -3   4      165.05      188.99     11.35 o
  -5  -3   4       13.61        9.58      2.39 o
  -4  -3   4      254.84      236.72      7.89 o
  -3  -3   4     2513.53     2689.77     66.04 o
  -2  -3   4       24.35       17.19      0.83 o
  -1  -3   4        0.65        0.54      0.37 o
   0  -3   4      647.03      720.92     12.44 o
   1  -3   4       93.48       79.74      1.85 o
   2  -3   4        7.53        6.29      0.63 o
   3  -3   4     4937.43     5567.74    109.58 o
   4  -3   4       44.69       52.69      1.94 o
   5  -3   4        0.11       -1.40      1.28 o
   6  -3   4       79.92       81.81      5.74 o
   7  -3   4       11.48        9.13      5.77 o
   8  -3   4        0.00        3.59      3.21 o
   9  -3   4        1.11        5.54      3.37 o
  -9  -2   4        4.47        2.88      3.02 o
  -8  -2   4        0.13       -4.01      2.73 o
  -7  -2   4        1.81        5.58      4.21 o
  -6  -2   4        0.52       -1.51      2.81 o
  -5  -2   4      156.85      123.78      9.50 o
  -4  -2   4       32.47       32.68      2.32 o
  -3  -2   4       58.73       54.73      2.10 o
  -2  -2   4      539.33      602.90     13.77 o
  -1  -2   4       77.31       54.00      1.87 o
   0  -2   4        1.44        1.35      0.31 o
   1  -2   4        9.96       23.09      0.96 o
   2  -2   4      150.54      142.26      3.75 o
   3  -2   4      134.57      123.41      3.89 o
   4  -2   4       65.26       81.53      3.03 o
   5  -2   4        0.35        2.61      1.97 o
   6  -2   4       14.29       12.83      3.23 o
   7  -2   4        0.03        7.05      3.97 o
   8  -2   4        5.69        4.61      4.16 o
   9  -2   4        0.31        5.54      4.46 o
  -9  -1   4        4.24        1.87      3.41 o
  -8  -1   4        0.29        1.45      3.17 o
  -7  -1   4       51.96       33.21      5.72 o
  -6  -1   4        2.01       -5.71      2.85 o
  -5  -1   4       52.75       52.74      3.31 o
  -4  -1   4     2068.76     2193.14     56.43 o
  -3  -1   4       77.78       68.13      2.87 o
  -2  -1   4        2.84        1.09      0.47 o
  -1  -1   4     5942.33     6394.78    177.55 o
   0  -1   4        4.25        3.70      0.34 o
   1  -1   4        5.56        4.86      0.54 o
   2  -1   4       22.99       23.81      1.48 o
   3  -1   4       37.66       30.61      1.68 o
   4  -1   4       12.58       14.22      1.74 o
   5  -1   4      222.44      225.54      9.30 o
   6  -1   4        4.27        6.23      4.04 o
   7  -1   4        0.82        1.80      2.87 o
   8  -1   4        0.15        1.21      2.97 o
   9  -1   4        3.08        4.68      5.81 o
  -9   0   4        1.36       -0.40      3.14 o
  -8   0   4        1.07       -1.00      3.03 o
  -7   0   4       20.26       21.52      5.09 o
  -6   0   4        6.17       13.51      3.37 o
  -5   0   4       61.16       60.98      2.59 o
  -4   0   4      666.25      616.80     14.55 o
  -3   0   4     2124.03     2376.57     50.29 o
  -2   0   4      405.75      304.47     10.47 o
  -1   0   4      348.53      346.81     17.93 o
   0   0   4        0.50       -0.57      0.54 o
   1   0   4       10.17        9.17      0.75 o
   2   0   4       38.78       37.69      1.66 o
   3   0   4      320.61      332.17     10.09 o
   4   0   4      392.29      390.98      9.59 o
   5   0   4       25.21       26.85      3.07 o
   6   0   4       41.95       23.68      5.67 o
   7   0   4        9.21       14.96      4.94 o
   8   0   4        0.38       -0.97      3.73 o
   9   0   4        1.57        2.08      5.62 o
 -10   1   4        0.02       -0.21      3.04 o
  -9   1   4        3.98        5.07      3.75 o
  -8   1   4        0.16       -1.13      3.21 o
  -7   1   4       11.22        6.46      4.35 o
  -6   1   4      364.04      371.74     11.12 o
  -5   1   4      853.94      955.49     23.18 o
  -4   1   4        0.01       -1.81      3.02 o
  -3   1   4       39.82       53.35      2.78 o
  -2   1   4    19805.40    22487.73    417.21 o
  -1   1   4      361.60      349.00     16.90 o
   0   1   4        0.00       -0.79      0.43 o
   1   1   4    18650.11    19884.35    462.86 o
   2   1   4      321.75      286.30      8.76 o
   3   1   4        5.37        4.71      0.88 o
   4   1   4       54.57       51.18      3.05 o
   5   1   4       76.35       70.23      4.45 o
   6   1   4        0.07        2.72      3.22 o
   7   1   4        3.51       14.35      5.71 o
   8   1   4        0.63       -0.43      3.30 o
   9   1   4        0.61        1.74      4.74 o
 -10   2   4        0.26        3.63      5.74 o
  -9   2   4        0.56        2.31      3.44 o
  -8   2   4       19.33       22.55      4.35 o
  -7   2   4        1.07       -0.64      3.11 o
  -6   2   4      130.29      126.68      6.38 o
  -5   2   4       29.42       35.31      2.65 o
  -4   2   4       75.32       97.95      8.04 o
  -3   2   4      187.34      180.79      4.12 o
  -2   2   4       13.42       14.93      0.86 o
  -1   2   4     6727.00     7590.15    186.90 o
   0   2   4       28.66       24.25      1.56 o
   1   2   4       39.88       39.57      1.95 o
   2   2   4      878.20      900.76     26.96 o
   3   2   4       12.55       12.85      1.44 o
   4   2   4       37.98       44.00      2.63 o
   5   2   4        4.50       13.59      2.64 o
   6   2   4       46.56       49.56      6.87 o
   7   2   4        5.46       11.04      4.02 o
   8   2   4       24.03       22.89      5.44 o
   9   2   4       11.07       14.62      4.73 o
 -10   3   4        2.34        5.18      4.60 o
  -9   3   4        1.04        0.48      3.31 o
  -8   3   4        0.11        2.66      3.18 o
  -7   3   4        5.09        3.13      1.65 o
  -6   3   4     1924.88     1729.16     50.24 o
  -5   3   4       44.55       47.01      2.61 o
  -4   3   4     1727.47     1657.14     46.51 o
  -3   3   4      799.57      887.60     17.81 o
  -2   3   4       17.35       15.00      1.35 o
  -1   3   4       88.19       88.81      2.84 o
   0   3   4    13000.95    14663.72    322.50 o
   1   3   4      103.75      107.17      3.61 o
   2   3   4       44.58       43.70      2.41 o
   3   3   4       36.50       40.51      2.15 o
   4   3   4       12.63       13.93      1.80 o
   5   3   4        3.84        3.71      3.05 o
   6   3   4       43.87       39.73      8.53 o
   7   3   4        0.40       -0.22      3.82 o
   8   3   4        0.52       11.13      6.00 o
   9   3   4       26.38       36.71      7.19 o
 -10   4   4        1.31        9.36      4.81 o
  -9   4   4        0.10        2.08      3.71 o
  -8   4   4       40.46       31.49      2.80 o
  -7   4   4        7.73        7.44      1.88 o
  -6   4   4      398.01      417.58     14.48 o
  -5   4   4     1148.59     1128.61     27.21 o
  -4   4   4        0.20       -0.24      1.02 o
  -3   4   4       41.04       39.74      1.51 o
  -2   4   4       88.28       97.37      2.46 o
  -1   4   4       11.62       12.45      1.29 o
   0   4   4       20.08       20.90      1.34 o
   1   4   4     5034.22     5802.95    132.54 o
   2   4   4       75.21       77.58      2.65 o
   3   4   4        2.22        1.66      1.00 o
   4   4   4      133.79      135.37      5.16 o
   5   4   4       37.89       43.73      5.88 o
   6   4   4       21.48       13.35      6.58 o
   7   4   4        0.11        7.63      4.18 o
   8   4   4        5.29       12.17      4.64 o
   9   4   4        4.12       10.09      8.79 o
  -9   5   4       10.26        2.95      3.67 o
  -8   5   4       58.25       58.36      6.10 o
  -7   5   4       22.04       29.06      2.71 o
  -6   5   4       60.75       61.93      5.06 o
  -5   5   4       30.70       28.09      2.15 o
  -4   5   4       62.08       44.30      1.90 o
  -3   5   4       36.87       32.50      1.46 o
  -2   5   4       92.77       77.16      2.29 o
  -1   5   4      187.85      186.64      4.77 o
   0   5   4       44.79       48.41      2.59 o
   1   5   4      108.57      122.83      5.51 o
   2   5   4     5242.33     5397.07    123.54 o
   3   5   4        0.53       -0.69      0.94 o
   4   5   4        0.27       -0.21      1.33 o
   5   5   4      138.97      168.14      8.58 o
   6   5   4        3.12        1.80      3.02 o
   7   5   4        6.74       15.83      3.91 o
   8   5   4       69.40       66.46      6.87 o
  -9   6   4        5.15        1.28      3.71 o
  -8   6   4       17.40       21.26      4.45 o
  -7   6   4        0.32        2.28      1.58 o
  -6   6   4      381.97      391.06     10.97 o
  -5   6   4       27.91       23.52      1.84 o
  -4   6   4       14.92       12.37      1.26 o
  -3   6   4      389.84      411.67      8.89 o
  -2   6   4        2.63        1.61      0.65 o
  -1   6   4      369.27      376.19     10.47 o
   0   6   4       82.58      151.71      4.44 o
   1   6   4        0.76        1.20      0.81 o
   2   6   4        1.46        1.27      1.06 o
   3   6   4       83.55       97.73      3.33 o
   4   6   4        5.13        2.85      1.57 o
   5   6   4       41.48       42.27      4.90 o
   6   6   4      134.21      108.42      7.01 o
   7   6   4       49.34       62.19      6.33 o
   8   6   4        8.62       18.50      4.50 o
  -9   7   4        4.58        6.71      3.62 o
  -8   7   4       24.18       34.21      4.76 o
  -7   7   4        0.39        1.09      1.55 o
  -6   7   4       18.08       23.48      2.33 o
  -5   7   4      235.22      197.35      5.37 o
  -4   7   4       28.63       29.60      1.85 o
  -3   7   4      201.74      206.81      4.64 o
  -2   7   4      205.06      268.81      6.35 o
  -1   7   4      191.90      194.44      8.00 o
   0   7   4       44.93       52.22      2.23 o
   1   7   4     1290.09     1311.75     33.08 o
   2   7   4      122.96      115.21      3.68 o
   3   7   4        0.41       -0.15      1.26 o
   4   7   4        0.40        1.43      1.65 o
   5   7   4        7.87        5.48      2.89 o
   6   7   4        4.73        7.49      3.42 o
   7   7   4        4.72        6.52      3.23 o
   8   7   4       21.68       29.22      4.93 o
  -9   8   4        1.46       -0.11      3.08 o
  -8   8   4        0.04        5.72      3.39 o
  -7   8   4        4.90        7.08      1.90 o
  -6   8   4        5.85        6.88      1.77 o
  -5   8   4      198.73      211.30      8.05 o
  -4   8   4      109.42      117.06      3.40 o
  -3   8   4      116.69      119.96      2.99 o
  -2   8   4       19.79       20.93      1.23 o
  -1   8   4     4040.41     4544.98    100.09 o
   0   8   4       89.96       89.19      3.90 o
   1   8   4       34.89       33.14      1.95 o
   2   8   4      123.37      131.32      5.49 o
   3   8   4       34.09       38.78      2.60 o
   4   8   4        2.26        0.31      2.02 o
   5   8   4        7.54        3.78      2.91 o
   6   8   4       10.55       21.05      4.02 o
   7   8   4        0.35        6.82      3.66 o
   8   8   4        0.42        4.91      3.71 o
  -9   9   4        4.62       10.51      4.53 o
  -8   9   4        5.28        3.74      3.36 o
  -7   9   4        2.15        3.67      1.75 o
  -6   9   4        0.03        2.31      1.87 o
  -5   9   4       14.69       16.40      1.83 o
  -4   9   4       75.46       70.24      2.69 o
  -3   9   4      200.76      242.12      5.68 o
  -2   9   4       41.43       44.12      2.24 o
  -1   9   4      130.65      135.17      4.05 o
   0   9   4      426.40      399.49     10.65 o
   1   9   4       85.94       79.68      3.63 o
   2   9   4       72.14       71.56      4.28 o
   3   9   4      181.50      183.40      7.46 o
   4   9   4       61.62       65.83      4.18 o
   5   9   4        8.87       11.05      3.22 o
   6   9   4       58.39       54.93      6.76 o
   7   9   4        0.36        9.47      3.85 o
   8   9   4        0.16       11.15      3.83 o
  -9  10   4        1.95       12.12      4.48 o
  -8  10   4       16.51       13.09      4.62 o
  -7  10   4        0.28        0.49      2.25 o
  -6  10   4        7.02        8.32      1.85 o
  -5  10   4       87.27       89.89      4.40 o
  -4  10   4        4.66        5.66      1.25 o
  -3  10   4        8.18       11.27      2.63 o
  -2  10   4      398.07      431.86      9.49 o
  -1  10   4        3.54        1.89      1.18 o
   0  10   4        7.80        5.66      1.18 o
   1  10   4     1236.23     1233.61     34.07 o
   2  10   4      157.28      150.73      8.19 o
   3  10   4       36.06       34.35      4.00 o
   4  10   4      113.81      101.09      5.75 o
   5  10   4       20.21       19.48      3.68 o
   6  10   4        6.04        6.92      3.84 o
   7  10   4        4.95       12.29      4.43 o
  -9  11   4        1.36        2.88      7.72 o
  -8  11   4        0.02        2.40      6.23 o
  -7  11   4        0.33       10.23      3.05 o
  -6  11   4        2.86        6.36      2.40 o
  -5  11   4       60.99       59.07      3.49 o
  -4  11   4       28.53       36.60      2.58 o
  -3  11   4        3.02        1.65      1.58 o
  -2  11   4        7.20        4.43      1.92 o
  -1  11   4      361.97      361.37      9.08 o
   0  11   4       36.65       30.59      2.19 o
   1  11   4        6.13        2.99      1.58 o
   2  11   4      167.00      123.30     11.08 o
   3  11   4       96.76       99.99     13.06 o
   4  11   4        8.69        8.08      3.02 o
   5  11   4        0.54       -0.73      3.88 o
   6  11   4        8.08        6.90      4.66 o
   7  11   4        1.20        9.78      5.41 o
  -9  12   4        0.11       -3.71      6.79 o
  -8  12   4        1.48        1.45      7.00 o
  -7  12   4        0.09        4.68      2.89 o
  -6  12   4        0.14        0.01      2.18 o
  -5  12   4        2.60        5.53      2.06 o
  -4  12   4        1.45        0.49      1.88 o
  -3  12   4        3.62        2.96      1.63 o
  -2  12   4        0.00       -0.10      1.75 o
  -1  12   4        0.43        2.69      1.69 o
   0  12   4       74.45       77.89      3.91 o
   1  12   4        5.48        5.22      1.88 o
   2  12   4        3.40        5.74      2.50 o
   3  12   4        0.25       -0.27      3.05 o
   4  12   4       15.10       17.93      4.32 o
   5  12   4        0.39       -2.97      3.89 o
   6  12   4       21.10       20.17      6.01 o
   7  12   4        1.02        0.91      4.24 o
  -8  13   4        0.19        1.77      6.59 o
  -7  13   4        0.03        6.04      3.20 o
  -6  13   4        0.55        4.27      2.40 o
  -5  13   4        9.26        6.53      2.15 o
  -4  13   4        0.32        0.35      2.06 o
  -3  13   4        4.74        3.63      2.53 o
  -2  13   4       54.16       62.74      3.85 o
  -1  13   4        1.24        3.42      1.90 o
   0  13   4        5.63        4.25      1.80 o
   1  13   4      212.35      179.70      6.84 o
   2  13   4       10.60        4.75      2.54 o
   3  13   4        0.28        0.57      2.59 o
   4  13   4       26.85       31.98      4.34 o
   5  13   4        0.71       -2.62      3.48 o
   6  13   4        2.12       -2.04      3.77 o
  -8  14   4        0.06       -4.08      7.09 o
  -7  14   4        0.08        4.55      3.23 o
  -6  14   4        0.18        3.78      2.52 o
  -5  14   4        0.31        5.00      2.31 o
  -4  14   4       24.10       28.03      3.89 o
  -3  14   4        0.59        1.11      2.54 o
  -2  14   4       50.28       50.43      4.46 o
  -1  14   4       18.86       17.69      2.47 o
   0  14   4        1.19        0.98      1.73 o
   1  14   4        1.79        2.12      3.16 o
   2  14   4      111.32       91.90      5.69 o
   3  14   4        2.98        1.54      2.78 o
   4  14   4        0.62        2.01      5.38 o
   5  14   4       13.46       11.88      4.57 o
   6  14   4        1.19       -0.07      5.83 o
  -8  15   4        0.00        7.94      8.48 o
  -7  15   4        1.20        9.34      3.53 o
  -6  15   4        4.91        5.17      3.55 o
  -5  15   4        0.00        4.13      2.77 o
  -4  15   4       27.68       39.96      4.52 o
  -3  15   4       13.14       15.06      3.41 o
  -2  15   4       12.85       10.70      2.99 o
  -1  15   4       26.11       21.42      3.70 o
   0  15   4       20.93       20.30      4.15 o
   1  15   4        3.52        0.80      2.61 o
   2  15   4        3.38       -0.28      2.52 o
   3  15   4       19.77       18.11      3.70 o
   4  15   4       11.45       16.99      4.48 o
   5  15   4        2.09        5.14      7.48 o
  -8  16   4        0.05       -3.69      8.14 o
  -7  16   4        1.02        1.87      4.26 o
  -6  16   4        2.82       12.34      4.58 o
  -5  16   4        9.61        8.91      3.49 o
  -4  16   4        0.47        1.07      3.13 o
  -3  16   4       13.59        8.00      3.23 o
  -2  16   4      155.69      122.18      6.84 o
  -1  16   4       10.15        5.92      3.05 o
   0  16   4        5.15        5.82      3.10 o
   1  16   4       65.68       57.25      5.34 o
   2  16   4        0.33        2.61      2.69 o
   3  16   4        0.03        1.23      3.02 o
   4  16   4        0.18        4.26      7.60 o
   5  16   4        3.73       15.39      6.08 o
  -7  17   4        0.06        5.69     13.83 o
  -6  17   4       11.32        9.52     12.03 o
  -5  17   4        0.79        3.35      4.46 o
  -4  17   4       85.22       79.61      8.43 o
  -3  17   4        1.96        1.78      2.99 o
  -2  17   4       48.09       45.45      4.94 o
  -1  17   4        4.12        3.47      3.19 o
   0  17   4        0.05       -0.95      2.84 o
   1  17   4        1.03       -1.72      2.84 o
   2  17   4       44.22       40.87      4.78 o
   3  17   4        8.82        9.16      3.61 o
   4  17   4        0.91        5.00      4.87 o
  -7  18   4        6.31        0.25      8.83 o
  -6  18   4        8.79       12.39      8.88 o
  -5  18   4       11.37       18.03      4.16 o
  -4  18   4        1.38        2.05      3.29 o
  -3  18   4        1.82       -1.32      2.96 o
  -2  18   4        5.21        4.38      3.32 o
  -1  18   4        7.36        3.30      3.19 o
   0  18   4        2.22        3.41      3.10 o
   1  18   4        0.05        1.21      3.01 o
   2  18   4        1.30        1.33      2.87 o
   3  18   4       26.51       21.19      9.96 o
   4  18   4        0.03       -0.34      5.42 o
  -6  19   4        0.02       -7.04      8.66 o
  -5  19   4       31.33       27.01     10.03 o
  -4  19   4        0.73        7.62      3.77 o
  -3  19   4        4.95        3.40      4.08 o
  -2  19   4       28.08       19.33      4.16 o
  -1  19   4        0.12       -3.10      3.04 o
   0  19   4        1.77        3.49      6.69 o
   1  19   4       95.54      101.69      9.21 o
   2  19   4        0.31        2.63      4.42 o
   3  19   4        1.78        4.46      5.17 o
  -5  20   4        0.08       -1.00      7.62 o
  -4  20   4       12.33       11.88      5.10 o
  -3  20   4        0.52       -0.49      5.69 o
  -2  20   4        0.29        7.93      4.06 o
  -1  20   4        4.61       11.73      4.68 o
   0  20   4       12.44        9.70      4.61 o
   1  20   4        0.63        9.19      6.69 o
   2  20   4       16.97       25.64      6.81 o
  -4  21   4        0.54        3.43      5.79 o
  -3  21   4        0.43        9.60      6.00 o
  -2  21   4        0.01        5.37      5.57 o
  -1  21   4        0.35        7.04      5.65 o
   0  21   4       23.82       36.05      8.36 o
   1  21   4        1.04       11.12      6.52 o
  -3  22   4        0.18       21.57      7.10 o
  -2  22   4        0.11       11.30      6.10 o
  -1  22   4        0.00       14.31      6.06 o
   0  22   4        1.30       10.98      5.88 o
   0 -24   5        0.39       14.67      5.46 o
   1 -24   5        1.63       23.21      4.49 o
   2 -24   5        0.23       13.82      6.25 o
  -2 -23   5       28.63       55.11     10.82 o
  -1 -23   5        0.18        0.84      5.09 o
   0 -23   5        0.04       -4.16      4.35 o
   1 -23   5        0.46        9.15      4.19 o
   2 -23   5        4.83       16.75      7.05 o
   4 -23   5       59.76       53.43     10.22 o
  -3 -22   5        1.20        5.87      6.90 o
  -2 -22   5        0.31        4.82      5.74 o
  -1 -22   5        7.64        8.54      6.46 o
   0 -22   5        2.35       -7.46      3.90 o
   1 -22   5        0.39        1.78      9.16 o
   2 -22   5       13.80       13.44      4.79 o
   3 -22   5        3.24        6.51      4.80 o
   4 -22   5        2.68        5.61      6.14 o
   5 -22   5       19.62       19.47      7.90 o
  -3 -21   5        1.33        4.23      5.84 o
  -2 -21   5        0.70        2.44      5.41 o
  -1 -21   5        4.59       -2.25      7.89 o
   0 -21   5      134.90      133.26      9.41 o
   1 -21   5        3.31       15.27      6.46 o
   2 -21   5        6.45       11.58     12.69 o
   3 -21   5       20.43       18.45      4.93 o
   4 -21   5        2.73        4.68      3.78 o
   5 -21   5        0.44       -1.35      4.62 o
  -4 -20   5       11.94       17.79      6.71 o
  -3 -20   5        0.45       -0.26      5.56 o
  -2 -20   5       19.45        7.72      6.87 o
  -1 -20   5        0.33        0.57      8.63 o
   0 -20   5        0.26        4.11      4.85 o
   1 -20   5       97.77       92.93      7.59 o
   2 -20   5        0.06        0.07      4.18 o
   3 -20   5        8.29        4.12      7.83 o
   4 -20   5        5.59        6.60      3.63 o
   5 -20   5        0.37       -3.45      3.95 o
   6 -20   5        0.05        2.63      4.96 o
  -4 -19   5       62.74       85.51     12.17 o
  -3 -19   5        2.43        2.93      4.33 o
  -2 -19   5        1.39       -0.97      9.19 o
  -1 -19   5        0.55        2.86      3.53 o
   0 -19   5        0.01       -0.27      2.95 o
   1 -19   5        3.42        5.73      3.22 o
   2 -19   5       28.85       35.44      5.51 o
   3 -19   5        8.56        4.95      4.73 o
   4 -19   5        0.13        4.17      3.20 o
   5 -19   5        2.44        8.67      4.50 o
   6 -19   5       10.68       13.18      5.26 o
  -5 -18   5        4.32       14.03      6.35 o
  -4 -18   5        2.75        5.95      4.37 o
  -3 -18   5       45.17       60.86      7.15 o
  -2 -18   5        1.99        3.17      3.33 o
  -1 -18   5        2.15        0.63      3.06 o
   0 -18   5        9.39        7.85      3.76 o
   1 -18   5       10.96       11.96      3.94 o
   2 -18   5        0.83        2.22      3.44 o
   3 -18   5       15.92       12.45      3.55 o
   4 -18   5        1.95       -3.41      2.93 o
   5 -18   5        2.93        6.81      4.56 o
   6 -18   5       23.10       17.33      5.25 o
   7 -18   5        9.79        4.20      7.86 o
  -5 -17   5       98.34       78.51      8.23 o
  -4 -17   5        0.01       -1.16      3.58 o
  -3 -17   5        0.02       -3.81      3.28 o
  -2 -17   5      180.21      179.90     10.44 o
  -1 -17   5        5.51        5.27      3.16 o
   0 -17   5        3.44        2.27      2.98 o
   1 -17   5      603.98      552.34     24.70 o
   2 -17   5        1.71        1.40      3.09 o
   3 -17   5       12.13        9.40      3.25 o
   4 -17   5       73.03       78.10      7.63 o
   5 -17   5        6.50       10.95      4.71 o
   6 -17   5       13.00        9.22      5.05 o
   7 -17   5        7.27       16.53      7.86 o
  -6 -16   5        0.08        3.90      7.02 o
  -5 -16   5        7.23        8.79      4.27 o
  -4 -16   5       73.64       70.64      7.20 o
  -3 -16   5        8.61        5.04      3.72 o
  -2 -16   5        3.49        0.95      2.87 o
  -1 -16   5      103.72       90.41      6.86 o
   0 -16   5        0.07        1.30      1.99 o
   1 -16   5        1.44       -0.28      5.59 o
   2 -16   5      154.07      160.77      8.12 o
   3 -16   5      316.73      279.63     11.92 o
   4 -16   5       22.86       21.00      5.31 o
   5 -16   5        5.60        7.85      4.31 o
   6 -16   5       15.37       16.96      5.07 o
   7 -16   5        7.59       11.77      7.17 o
   8 -16   5        0.71       11.97      8.86 o
  -6 -15   5        9.97       14.65      6.79 o
  -5 -15   5        0.23        0.12      5.96 o
  -4 -15   5      109.87       95.15      8.13 o
  -3 -15   5       77.35       89.40      7.17 o
  -2 -15   5        4.37        5.22      2.47 o
  -1 -15   5        4.02        1.67      2.40 o
   0 -15   5     3260.96     3360.64    103.49 o
   1 -15   5       29.59       26.34      3.76 o
   2 -15   5       63.52       69.74      5.42 o
   3 -15   5       82.46       95.43      6.21 o
   4 -15   5        2.03       -0.26      2.33 o
   5 -15   5        0.13        3.42      2.62 o
   6 -15   5        5.62       -1.42      2.75 o
   7 -15   5       15.98       16.22      5.63 o
   8 -15   5        0.01        2.07      5.63 o
  -7 -14   5        0.37        6.87      6.30 o
  -6 -14   5        1.96        3.33      3.80 o
  -5 -14   5       44.10       44.27      4.56 o
  -4 -14   5       85.72       87.75      8.68 o
  -3 -14   5        8.55        9.44      2.84 o
  -2 -14   5      225.11      223.55      7.95 o
  -1 -14   5        0.06        3.74      1.96 o
   0 -14   5       62.27       57.07      5.60 o
   1 -14   5      555.58      577.79     21.12 o
   2 -14   5       57.67       69.58      4.80 o
   3 -14   5       12.21       14.48      2.16 o
   4 -14   5        0.35       -2.68      1.76 o
   5 -14   5       16.82       25.20      2.89 o
   6 -14   5        1.33       -0.12      2.97 o
   7 -14   5        0.69        3.64      3.78 o
   8 -14   5        4.05       18.21      5.81 o
  -7 -13   5        0.50        0.31      6.09 o
  -6 -13   5        4.95        6.00      5.15 o
  -5 -13   5        2.27        6.04      2.97 o
  -4 -13   5     1610.33     1591.48     64.70 o
  -3 -13   5        5.03        5.31      2.52 o
  -2 -13   5       46.82       52.87      4.79 o
  -1 -13   5     4253.19     4058.02     98.12 o
   0 -13   5       10.97       10.24      1.09 o
   1 -13   5        1.13        0.00      0.91 o
   2 -13   5     2369.36     2436.57     48.59 o
   3 -13   5      117.33      122.97      3.93 o
   4 -13   5        1.02        1.73      1.53 o
   5 -13   5        0.92       -1.71      2.18 o
   6 -13   5        7.27       11.82      3.66 o
   7 -13   5        0.43        6.91      3.47 o
   8 -13   5        2.72        8.98      7.43 o
  -8 -12   5        3.50        8.64      4.97 o
  -7 -12   5       19.61       25.49      8.36 o
  -6 -12   5       13.63       22.35      4.79 o
  -5 -12   5       48.11       46.26      4.59 o
  -4 -12   5      168.24      164.57     13.18 o
  -3 -12   5      328.79      305.61     10.57 o
  -2 -12   5        0.24       -0.67      0.92 o
  -1 -12   5        1.43        1.08      0.83 o
   0 -12   5     2445.42     2372.07     43.14 o
   1 -12   5       39.13       39.69      1.60 o
   2 -12   5        5.50        7.56      1.21 o
   3 -12   5      576.74      533.15     11.41 o
   4 -12   5       29.44       32.79      2.07 o
   5 -12   5        3.25        3.27      1.76 o
   6 -12   5        5.29        4.41      2.62 o
   7 -12   5        4.10        5.91      3.52 o
   8 -12   5        5.70        9.75      4.03 o
  -8 -11   5        4.26        6.76      5.28 o
  -7 -11   5       12.53       12.29      7.31 o
  -6 -11   5       45.52       52.46      6.13 o
  -5 -11   5      807.81      787.09     22.34 o
  -4 -11   5        4.40        3.68      1.52 o
  -3 -11   5      141.33      128.78      5.73 o
  -2 -11   5        2.77        4.35      0.84 o
  -1 -11   5        0.07       -0.59      0.67 o
   0 -11   5       29.52       28.92      1.22 o
   1 -11   5      172.35      190.96      3.70 o
   2 -11   5       66.59       70.91      2.15 o
   3 -11   5        2.42        1.70      1.22 o
   4 -11   5        0.00        2.68      1.38 o
   5 -11   5        1.84        0.30      1.71 o
   6 -11   5        5.08        6.79      2.50 o
   7 -11   5       14.71       14.20      3.79 o
   8 -11   5        1.52        1.78      3.83 o
   9 -11   5        0.08       13.39      7.53 o
  -8 -10   5       30.53       18.37      6.22 o
  -7 -10   5        4.29        1.58      7.51 o
  -6 -10   5       16.29       28.01      7.03 o
  -5 -10   5       79.33       76.63      4.06 o
  -4 -10   5        0.59        1.59      1.24 o
  -3 -10   5        0.00        0.64      0.86 o
  -2 -10   5       29.85       31.05      1.71 o
  -1 -10   5       70.58       62.53      1.79 o
   0 -10   5        6.90        5.22      0.63 o
   1 -10   5        2.06        3.37      0.67 o
   2 -10   5      337.06      296.77      5.81 o
   3 -10   5      786.05      732.18     15.63 o
   4 -10   5       11.30       10.86      1.54 o
   5 -10   5        8.07       11.93      1.96 o
   6 -10   5       33.47       35.77      3.49 o
   7 -10   5       19.07       18.72      4.26 o
   8 -10   5        2.64        4.99      3.94 o
   9 -10   5        0.08       13.29      4.48 o
  -8  -9   5        3.21        1.72      3.70 o
  -7  -9   5        1.87        6.68      4.22 o
  -6  -9   5       24.65       40.85      6.34 o
  -5  -9   5        4.88        4.18      1.88 o
  -4  -9   5        3.30        2.07      1.53 o
  -3  -9   5      184.07      207.19      5.48 o
  -2  -9   5       12.71       13.61      0.90 o
  -1  -9   5        8.16        9.17      0.69 o
   0  -9   5    10138.94    12183.35    210.73 o
   1  -9   5        3.43        3.41      0.69 o
   2  -9   5       87.68       89.29      2.33 o
   3  -9   5     1971.27     2044.87     38.30 o
   4  -9   5      123.14      121.26      3.51 o
   5  -9   5        1.84        1.28      1.76 o
   6  -9   5       24.94       27.69      3.16 o
   7  -9   5        1.02        0.75      3.43 o
   8  -9   5        0.32        2.38      5.36 o
   9  -9   5        3.84       15.17      5.59 o
  -9  -8   5        8.11       11.75      6.41 o
  -8  -8   5        1.45       -0.70      3.43 o
  -7  -8   5        0.00        0.81      3.92 o
  -6  -8   5        2.68        4.22      3.48 o
  -5  -8   5      125.33      125.87      6.38 o
  -4  -8   5        6.61        5.72      1.35 o
  -3  -8   5      210.12      221.61      6.25 o
  -2  -8   5      358.86      359.54      7.96 o
  -1  -8   5        1.86        1.13      0.49 o
   0  -8   5        2.43        3.55      0.49 o
   1  -8   5      712.46      838.16     14.50 o
   2  -8   5      269.20      261.79      5.13 o
   3  -8   5      229.10      232.31      5.01 o
   4  -8   5      457.76      503.84     10.71 o
   5  -8   5        4.34        1.94      1.76 o
   6  -8   5        5.99        6.55      2.22 o
   7  -8   5       25.11       25.39      4.45 o
   8  -8   5        0.01        0.60      3.20 o
   9  -8   5        0.07        5.87      3.87 o
  -9  -7   5        0.36       -3.07      3.81 o
  -8  -7   5        0.00       -6.46      5.48 o
  -7  -7   5       19.99       28.19      5.60 o
  -6  -7   5        0.04        2.15      4.94 o
  -5  -7   5        0.44       -1.36      1.50 o
  -4  -7   5      301.22      299.17      8.28 o
  -3  -7   5       54.31       54.41      1.96 o
  -2  -7   5       19.69       22.91      1.30 o
  -1  -7   5     9074.13    10887.42    225.94 o
   0  -7   5        0.02        0.77      0.78 o
   1  -7   5        4.29        5.17      0.59 o
   2  -7   5      111.20      115.16      2.56 o
   3  -7   5      392.00      402.48      8.67 o
   4  -7   5       78.65       78.32      2.72 o
   5  -7   5       11.39       16.08      2.12 o
   6  -7   5        1.80        1.40      1.77 o
   7  -7   5        4.69        2.63      3.07 o
   8  -7   5       10.17        7.65      3.55 o
   9  -7   5        0.09        5.44      3.45 o
  -9  -6   5        0.02        4.89      5.51 o
  -8  -6   5        1.11        2.07      4.51 o
  -7  -6   5       32.10       29.49      5.54 o
  -6  -6   5       17.51        5.26      3.75 o
  -5  -6   5        0.74        0.14      1.58 o
  -4  -6   5       74.28       66.05      4.37 o
  -3  -6   5      215.71      225.82      5.63 o
  -2  -6   5        1.09        0.39      0.54 o
  -1  -6   5       54.65       68.47      1.76 o
   0  -6   5     4214.18     5104.80    116.41 o
   1  -6   5       10.75        9.83      0.64 o
   2  -6   5        2.35        2.12      0.63 o
   3  -6   5        3.31        5.87      0.90 o
   4  -6   5        0.51       -0.49      0.92 o
   5  -6   5        2.28        1.59      1.58 o
   6  -6   5        1.68        1.44      1.71 o
   7  -6   5        1.45        5.81      2.37 o
   8  -6   5        2.73        5.76      3.57 o
   9  -6   5        1.45        5.52      4.11 o
  -9  -5   5        2.14        4.75      3.81 o
  -8  -5   5       19.51       16.05      5.12 o
  -7  -5   5        9.94       11.36      5.52 o
  -6  -5   5       71.62       89.27     10.92 o
  -5  -5   5        2.81        3.72      1.59 o
  -4  -5   5        7.23        5.75      1.31 o
  -3  -5   5       61.98       51.79      1.83 o
  -2  -5   5       45.44       58.52      1.79 o
  -1  -5   5       15.33       10.25      0.64 o
   0  -5   5       12.82       12.42      0.94 o
   1  -5   5     2590.57     2918.41     50.54 o
   2  -5   5      166.06      164.76      3.34 o
   3  -5   5        0.07        0.42      0.72 o
   4  -5   5      214.23      219.16      5.00 o
   5  -5   5       28.67       26.80      2.30 o
   6  -5   5        0.50        2.48      1.70 o
   7  -5   5       87.25       86.97      4.60 o
   8  -5   5        5.49       12.04      3.82 o
   9  -5   5        1.05       10.09      3.85 o
  -9  -4   5        1.25        1.58      3.28 o
  -8  -4   5        0.04        2.19      4.35 o
  -7  -4   5       35.73       25.38      8.44 o
  -6  -4   5        3.72        4.29      3.52 o
  -5  -4   5       27.91       33.38      3.56 o
  -4  -4   5       21.33       31.45      1.90 o
  -3  -4   5        9.22       12.44      0.94 o
  -2  -4   5        2.12        1.58      0.55 o
  -1  -4   5     3658.00     4378.84     85.73 o
   0  -4   5        9.73        9.67      0.48 o
   1  -4   5        4.42        3.89      0.54 o
   2  -4   5      126.80      122.66      2.90 o
   3  -4   5        9.97       10.39      1.16 o
   4  -4   5        5.10        2.63      1.13 o
   5  -4   5      132.20      104.32      4.09 o
   6  -4   5       10.46        8.79      1.94 o
   7  -4   5       12.78        9.53      3.38 o
   8  -4   5        8.23        8.79      3.67 o
   9  -4   5        1.41        8.01      3.77 o
  -9  -3   5        0.82        5.23      4.25 o
  -8  -3   5        0.47        0.40      4.17 o
  -7  -3   5        9.56       13.29      4.51 o
  -6  -3   5       33.57       52.86      6.19 o
  -5  -3   5        0.05       -3.65      1.83 o
  -4  -3   5      133.18      134.62      4.61 o
  -3  -3   5     2417.00     2788.01     88.91 o
  -2  -3   5        0.28       -0.16      0.40 o
  -1  -3   5        5.41        7.27      0.64 o
   0  -3   5     3470.05     3876.07     70.64 o
   1  -3   5       88.53       86.82      2.71 o
   2  -3   5       30.58       28.02      1.13 o
   3  -3   5      275.14      304.71      8.24 o
   4  -3   5       90.98      100.26      3.35 o
   5  -3   5        3.11        1.31      1.39 o
   6  -3   5       64.01       72.90      6.29 o
   7  -3   5       30.84       30.49      6.72 o
   8  -3   5        0.06        0.67      3.26 o
   9  -3   5        4.56       10.19      3.80 o
  -9  -2   5        2.76        2.12      3.45 o
  -8  -2   5        0.97        2.73      4.18 o
  -7  -2   5        1.76        0.78      3.83 o
  -6  -2   5        1.07        0.35      4.04 o
  -5  -2   5      172.60      188.31      6.93 o
  -4  -2   5       43.45       37.64      1.92 o
  -3  -2   5        0.71        1.76      0.52 o
  -2  -2   5      633.77      748.09     18.72 o
  -1  -2   5       38.69       31.54      1.25 o
   0  -2   5        0.00        0.08      0.50 o
   1  -2   5     4228.95     5100.23    105.51 o
   2  -2   5      127.53      135.61      3.65 o
   3  -2   5       34.25       34.53      1.87 o
   4  -2   5      135.44      149.77      4.75 o
   5  -2   5      152.07      164.73      8.05 o
   6  -2   5        2.24        2.39      2.63 o
   7  -2   5       80.52       72.08      6.18 o
   8  -2   5        0.10        0.43      3.01 o
   9  -2   5        1.66        5.25      3.84 o
  -9  -1   5        2.40        8.63      3.81 o
  -8  -1   5        0.00       -3.02      2.67 o
  -7  -1   5        3.53        2.60      3.93 o
  -6  -1   5       17.08        7.49      9.17 o
  -5  -1   5       50.71       54.66      3.32 o
  -4  -1   5     1480.81     1556.28     31.04 o
  -3  -1   5      130.15      113.80      3.43 o
  -2  -1   5       23.22       26.13      1.44 o
  -1  -1   5     5156.08     5275.17    145.58 o
   0  -1   5        2.13        2.14      0.64 o
   1  -1   5      213.69      193.91      4.34 o
   2  -1   5      994.67     1076.50     26.87 o
   3  -1   5      115.92      100.56      4.24 o
   4  -1   5       33.14       36.98      2.60 o
   5  -1   5       14.89       26.58      3.80 o
   6  -1   5       18.94       18.37      3.90 o
   7  -1   5        1.32       -0.35      2.61 o
   8  -1   5        4.40        6.86      5.08 o
   9  -1   5        0.28       -1.23      9.37 o
  -9   0   5        0.05        1.48      3.41 o
  -8   0   5        0.59        4.84      3.33 o
  -7   0   5        0.97       -1.48      3.77 o
  -6   0   5      214.99      174.92     20.36 o
  -5   0   5       26.20       30.25      1.89 o
  -4   0   5       38.66       35.79      2.88 o
  -3   0   5      498.92      451.89     12.28 o
  -2   0   5        0.00        1.09      0.75 o
  -1   0   5      381.39      374.65     19.60 o
   0   0   5      602.28      604.04     12.32 o
   1   0   5       67.88       66.23      2.15 o
   2   0   5      315.05      298.14     10.84 o
   3   0   5      267.80      304.81      9.37 o
   4   0   5       15.64       19.36      2.08 o
   5   0   5        0.11       -0.18      1.82 o
   6   0   5        7.72        9.78      3.38 o
   7   0   5       16.11       17.11      4.32 o
   8   0   5        0.10       -0.06      4.38 o
   9   0   5        0.86        4.09      6.42 o
 -10   1   5        0.04        2.76      9.08 o
  -9   1   5        0.42       -2.96      3.47 o
  -8   1   5        0.58        3.33      3.48 o
  -7   1   5       22.30       23.21      5.28 o
  -6   1   5      369.47      385.94     10.19 o
  -5   1   5      868.63      873.03     21.19 o
  -4   1   5      443.80      419.53      9.62 o
  -3   1   5      631.78      667.57     19.88 o
  -2   1   5      352.01      337.88      8.15 o
  -1   1   5      116.50      119.51      8.69 o
   0   1   5       24.03       22.38      1.38 o
   1   1   5     5488.87     6005.67    126.63 o
   2   1   5     1252.92     1238.58     30.00 o
   3   1   5       56.96       55.54      2.51 o
   4   1   5      175.71      248.80      8.20 o
   5   1   5        0.31        3.85      2.97 o
   6   1   5        3.30        4.54      3.16 o
   7   1   5       16.19       23.76      5.06 o
   8   1   5       17.21       21.74      5.17 o
   9   1   5        0.05        6.07      4.63 o
 -10   2   5        0.74        8.96      3.79 o
  -9   2   5        0.98        0.83      3.41 o
  -8   2   5       18.01       16.42      4.19 o
  -7   2   5       34.00       34.21      3.31 o
  -6   2   5       11.37       10.86      3.59 o
  -5   2   5       22.99       31.96      2.64 o
  -4   2   5     2938.09     3167.13     67.15 o
  -3   2   5      452.74      433.26     11.52 o
  -2   2   5       10.35       10.28      0.87 o
  -1   2   5       98.73       97.94      3.21 o
   0   2   5      194.94      189.53      6.17 o
   1   2   5        1.50        2.91      0.74 o
   2   2   5     1564.91     1716.03     44.32 o
   3   2   5      176.91      157.03      4.83 o
   4   2   5        4.35        2.73      1.41 o
   5   2   5        9.69       13.63      3.67 o
   6   2   5       11.85       15.15      4.02 o
   7   2   5        0.92        7.51      3.93 o
   8   2   5        0.03        6.21      4.41 o
   9   2   5        0.13       -3.15      9.31 o
 -10   3   5        4.40       12.44      4.89 o
  -9   3   5        1.90        2.56      4.44 o
  -8   3   5        3.66        4.70      3.75 o
  -7   3   5        1.46        0.81      1.70 o
  -6   3   5      100.48      156.85      5.93 o
  -5   3   5       45.38       47.25      3.92 o
  -4   3   5        1.99        1.53      1.24 o
  -3   3   5     4510.73     4717.10     92.35 o
  -2   3   5       12.12       12.60      0.94 o
  -1   3   5       40.80       46.56      4.04 o
   0   3   5      380.65      450.26     10.30 o
   1   3   5      262.80      243.27      9.50 o
   2   3   5      194.06      184.13      6.85 o
   3   3   5      317.15      362.27     11.18 o
   4   3   5      174.88      178.62      6.41 o
   5   3   5        1.73       -0.27      5.93 o
   6   3   5       64.64       58.60      6.83 o
   7   3   5       40.00       39.76      7.63 o
   8   3   5        0.26        9.29      4.62 o
   9   3   5        0.00       15.22      4.01 o
 -10   4   5        0.14        4.02      5.14 o
  -9   4   5        0.43       -1.45      3.35 o
  -8   4   5       23.71       14.33      4.21 o
  -7   4   5        0.14        5.37      1.99 o
  -6   4   5      343.23      340.72     10.62 o
  -5   4   5      153.03      173.78      5.41 o
  -4   4   5       16.03       19.74      1.63 o
  -3   4   5      336.83      344.20      7.95 o
  -2   4   5       25.28       23.70      1.27 o
  -1   4   5       41.71       50.60      2.96 o
   0   4   5       23.29       26.22      1.72 o
   1   4   5     4691.41     5086.12    116.68 o
   2   4   5       70.67       75.65      2.89 o
   3   4   5       25.23       26.02      1.75 o
   4   4   5      211.95      217.87      6.85 o
   5   4   5       37.26       50.65      4.93 o
   6   4   5       12.93        6.23      2.94 o
   7   4   5       14.15       21.68      4.06 o
   8   4   5        3.01       14.53      6.48 o
  -9   5   5        6.15        2.13      3.85 o
  -8   5   5        4.49        8.72      3.87 o
  -7   5   5       26.29       32.77      2.82 o
  -6   5   5        0.79        0.49      2.75 o
  -5   5   5        6.38        8.23      1.74 o
  -4   5   5       12.77       21.09      1.44 o
  -3   5   5       23.19       21.45      1.34 o
  -2   5   5       25.58       24.10      2.00 o
  -1   5   5     3370.80     3479.96     85.94 o
   0   5   5        0.54        1.24      0.77 o
   1   5   5       43.41       50.34      2.71 o
   2   5   5     4117.69     4517.86    103.53 o
   3   5   5      103.94      104.72      5.08 o
   4   5   5       39.28       36.55      2.58 o
   5   5   5      115.71      105.79      6.52 o
   6   5   5        3.69        2.06      2.92 o
   7   5   5        1.08        5.29      5.40 o
   8   5   5        8.58       10.82      3.92 o
  -9   6   5        0.02        0.08      3.57 o
  -8   6   5        1.22        3.27      3.54 o
  -7   6   5        5.53        4.42      1.88 o
  -6   6   5       13.47       11.95      2.31 o
  -5   6   5        0.55        1.20      1.56 o
  -4   6   5       36.58       34.11      1.90 o
  -3   6   5      408.76      421.79      9.40 o
  -2   6   5        5.46        3.86      0.85 o
  -1   6   5      275.07      241.08      9.69 o
   0   6   5      967.92      933.21     23.74 o
   1   6   5       45.60       52.07      2.39 o
   2   6   5       25.21       30.00      1.88 o
   3   6   5        2.94        4.64      1.47 o
   4   6   5        8.17        8.59      2.18 o
   5   6   5       20.83       20.88      4.48 o
   6   6   5       16.83       13.29      3.61 o
   7   6   5       12.60       16.87      4.21 o
   8   6   5        1.44        7.85      3.85 o
  -9   7   5        0.90        0.14      3.63 o
  -8   7   5       18.88       12.32      4.65 o
  -7   7   5        4.49        5.36      1.89 o
  -6   7   5        1.42        0.27      1.63 o
  -5   7   5       93.74      102.01      4.11 o
  -4   7   5        4.91        4.00      1.20 o
  -3   7   5      488.89      522.60     20.91 o
  -2   7   5       37.13       40.70      2.16 o
  -1   7   5       39.02       41.62      1.73 o
   0   7   5       28.91       34.73      2.65 o
   1   7   5     6003.86     6470.77    159.30 o
   2   7   5      132.43      134.10      4.75 o
   3   7   5        0.99       -0.45      1.44 o
   4   7   5      163.89      147.69      6.31 o
   5   7   5      118.77      144.77     13.75 o
   6   7   5        6.57        1.42      2.95 o
   7   7   5        5.29        9.28      3.68 o
   8   7   5        0.00        9.72      3.69 o
  -9   8   5        0.19       -2.36      3.15 o
  -8   8   5        4.13        8.29      3.53 o
  -7   8   5       16.17       10.63      2.16 o
  -6   8   5       15.87       17.68      2.09 o
  -5   8   5        8.12        9.60      2.49 o
  -4   8   5        5.73       11.70      1.54 o
  -3   8   5      126.76      122.65      3.62 o
  -2   8   5       56.25       62.30      2.30 o
  -1   8   5       29.55       45.91      2.23 o
   0   8   5       23.11       19.40      1.90 o
   1   8   5       18.68       22.68      1.79 o
   2   8   5     1049.31     1080.15     33.95 o
   3   8   5       75.15       72.33      3.54 o
   4   8   5       13.22       13.06      2.53 o
   5   8   5       41.69       41.32     11.38 o
   6   8   5       42.37       40.63      5.07 o
   7   8   5        1.27        5.55      4.49 o
   8   8   5       10.53        9.66      4.83 o
  -9   9   5        0.67        2.07      3.46 o
  -8   9   5        0.32        2.17      3.50 o
  -7   9   5       41.97       39.38      3.21 o
  -6   9   5       38.11       33.53      2.66 o
  -5   9   5        7.97        8.78      1.66 o
  -4   9   5       43.38       44.77      2.18 o
  -3   9   5     1560.63     1537.44     36.90 o
  -2   9   5       38.17       39.44      2.74 o
  -1   9   5      103.72      109.08      3.59 o
   0   9   5     1004.96     1164.28     32.13 o
   1   9   5        0.81        1.85      1.20 o
   2   9   5        5.38        3.70      2.08 o
   3   9   5      206.50      193.89      7.69 o
   4   9   5      143.06      158.60      9.12 o
   5   9   5        4.77        4.13      3.02 o
   6   9   5        6.16        6.63      3.20 o
   7   9   5        3.79        9.62      3.94 o
  -9  10   5        0.28        0.44      6.16 o
  -8  10   5        0.09       -7.70      5.34 o
  -7  10   5        0.33        3.55      3.47 o
  -6  10   5        1.33        2.88      1.70 o
  -5  10   5        0.05       -0.46      1.54 o
  -4  10   5        2.04        4.21      1.72 o
  -3  10   5      205.77      184.98      6.71 o
  -2  10   5      208.54      255.62      7.61 o
  -1  10   5        0.01       -0.98      1.15 o
   0  10   5       38.10       36.29      2.39 o
   1  10   5      251.93      278.54     12.80 o
   2  10   5        2.63        4.96      3.11 o
   3  10   5        8.43        7.39      2.35 o
   4  10   5       23.06       29.31      3.29 o
   5  10   5        6.18        7.80      3.12 o
   6  10   5        0.02        5.08      3.37 o
   7  10   5        0.95       -0.57      4.40 o
  -9  11   5        0.02       -5.78      5.89 o
  -8  11   5        0.47       -0.94      5.76 o
  -7  11   5        8.06        7.85      3.53 o
  -6  11   5        7.81        6.10      2.35 o
  -5  11   5       11.17        8.93      2.47 o
  -4  11   5       42.73       52.50      4.32 o
  -3  11   5        0.00       -0.38      1.49 o
  -2  11   5        0.26        1.68      1.39 o
  -1  11   5     1556.41     1624.78     45.81 o
   0  11   5       17.07       13.19      2.34 o
   1  11   5       49.30       36.35      2.96 o
   2  11   5       62.75       58.37      5.76 o
   3  11   5       18.81       22.38      4.33 o
   4  11   5        0.00       -1.66      2.99 o
   5  11   5        7.14       14.69      5.07 o
   6  11   5       15.44       17.23      8.08 o
   7  11   5        0.02        0.69      9.38 o
  -9  12   5        0.33       -5.41      6.26 o
  -8  12   5        0.09       -1.69      6.85 o
  -7  12   5       12.93       23.70      4.69 o
  -6  12   5       17.02       14.83      2.91 o
  -5  12   5        0.05       -0.86      2.32 o
  -4  12   5        1.50        1.57      1.89 o
  -3  12   5       22.63       24.31      2.40 o
  -2  12   5        9.77        9.06      1.96 o
  -1  12   5        0.68        4.22      1.84 o
   0  12   5      313.45      241.37      8.44 o
   1  12   5       29.91       28.92      2.88 o
   2  12   5       42.77       48.66      4.41 o
   3  12   5       88.21       81.42      6.70 o
   4  12   5        2.45       -5.24      4.35 o
   5  12   5        0.14       -1.89      6.05 o
   6  12   5       13.23       16.87      6.03 o
  -8  13   5        0.09        3.67      7.16 o
  -7  13   5        1.45        6.43      3.09 o
  -6  13   5        0.32       -3.75      2.27 o
  -5  13   5        0.93        2.19      2.45 o
  -4  13   5        0.06       -3.19      2.17 o
  -3  13   5       13.92       15.37      3.01 o
  -2  13   5        6.44       10.46      3.05 o
  -1  13   5       21.74       18.52      2.51 o
   0  13   5        5.41        7.54      2.07 o
   1  13   5       40.80       46.84      4.52 o
   2  13   5        0.63       -0.49      2.29 o
   3  13   5        0.69       -1.31      2.59 o
   4  13   5       13.17        8.75      6.07 o
   5  13   5       13.88       13.84      7.05 o
   6  13   5        0.03        1.53      3.99 o
  -8  14   5        0.08        2.46      6.86 o
  -7  14   5        2.09        6.53      5.28 o
  -6  14   5        0.16       -2.02      2.66 o
  -5  14   5        1.21        1.40      2.57 o
  -4  14   5       14.98       17.48      3.39 o
  -3  14   5        0.01        1.18      2.51 o
  -2  14   5       18.04       19.38      3.59 o
  -1  14   5      149.07      132.12      6.96 o
   0  14   5        0.77       -3.23      2.50 o
   1  14   5        0.05        1.09      2.59 o
   2  14   5      463.83      390.97     15.43 o
   3  14   5        1.46        3.01      2.85 o
   4  14   5        0.22        3.31      3.71 o
   5  14   5        9.45       12.47      4.84 o
   6  14   5        1.61       12.43      5.01 o
  -8  15   5        0.05       -5.64      7.71 o
  -7  15   5        0.43        5.73      4.17 o
  -6  15   5        2.35        0.82      3.91 o
  -5  15   5        0.36        5.94      4.98 o
  -4  15   5       19.29       27.08      3.86 o
  -3  15   5       11.64       10.99      3.18 o
  -2  15   5        5.07       -1.69      2.55 o
  -1  15   5       37.15       28.48      5.49 o
   0  15   5      146.12      117.10      6.73 o
   1  15   5        4.93        6.97      3.36 o
   2  15   5       11.45        7.37      3.20 o
   3  15   5        9.62        7.44      3.21 o
   4  15   5        3.36        9.95      5.03 o
   5  15   5        0.06        3.61      4.27 o
  -7  16   5        0.44        8.69      7.73 o
  -6  16   5        0.10       -0.28      4.06 o
  -5  16   5        0.16        2.66      3.17 o
  -4  16   5        4.76        4.36      3.17 o
  -3  16   5        3.36        4.77      3.05 o
  -2  16   5       83.90       80.02      5.89 o
  -1  16   5        9.77        6.19      3.22 o
   0  16   5        5.33        3.15      3.02 o
   1  16   5       21.72       13.35      3.52 o
   2  16   5       21.45       16.66      4.76 o
   3  16   5        0.34        0.06      3.67 o
   4  16   5       16.92       18.40      4.90 o
   5  16   5        8.62       18.31     11.81 o
  -7  17   5        4.53       11.00      8.85 o
  -6  17   5        8.50       19.85      5.52 o
  -5  17   5        2.35        2.69      4.32 o
  -4  17   5       65.44       55.40      5.53 o
  -3  17   5        0.30        1.93      3.27 o
  -2  17   5       35.23       37.92      4.72 o
  -1  17   5       27.15       28.47      4.39 o
   0  17   5       11.29        7.84      3.15 o
   1  17   5        0.00       -2.29      2.76 o
   2  17   5        1.09        3.96      4.14 o
   3  17   5        1.18        4.18      3.33 o
   4  17   5        0.22        6.00      4.07 o
  -6  18   5       30.02       30.58     10.90 o
  -5  18   5        0.00        1.05      7.29 o
  -4  18   5       14.24       17.45      4.79 o
  -3  18   5       22.23       19.80      7.33 o
  -2  18   5        0.27       -3.80      2.84 o
  -1  18   5        8.96        8.75      3.50 o
   0  18   5       22.41       22.74      4.30 o
   1  18   5        2.53        4.66      3.52 o
   2  18   5        2.81        9.33      3.31 o
   3  18   5       83.14       86.36      7.37 o
   4  18   5        7.63        5.05      5.78 o
  -6  19   5        6.14       -5.49      7.93 o
  -5  19   5        0.80       -7.44      6.79 o
  -4  19   5        0.14        2.71      3.64 o
  -3  19   5        4.06        1.80      3.41 o
  -2  19   5        0.13       -3.73      2.92 o
  -1  19   5        0.06        4.64      3.29 o
   0  19   5        0.02        4.67      3.45 o
   1  19   5      109.04      102.69      8.15 o
   2  19   5        7.30        9.37      3.61 o
   3  19   5        2.22       10.09      6.73 o
  -5  20   5        2.78        0.94      8.17 o
  -4  20   5        1.52        6.41      8.82 o
  -3  20   5        0.41        8.37      4.80 o
  -2  20   5        0.24        3.91      4.37 o
  -1  20   5        1.72        9.07      4.50 o
   0  20   5        0.56        7.98      5.87 o
   1  20   5        3.18       12.12      6.19 o
   2  20   5      149.23      160.69     14.38 o
  -4  21   5        1.75       14.40      6.33 o
  -3  21   5        2.93        8.10      4.98 o
  -2  21   5        0.35        0.58      4.90 o
  -1  21   5        8.38       23.15      6.96 o
   0  21   5        0.42       10.46      5.56 o
   1  21   5        6.32       19.88      6.39 o
  -2  22   5        0.11       11.61      5.52 o
  -1  22   5       11.85       15.76      6.76 o
   0 -24   6        2.22        9.55      6.59 o
   1 -24   6        0.02        8.28      3.76 o
   2 -24   6        6.41       13.24      5.60 o
  -2 -23   6       40.60       33.63      9.33 o
  -1 -23   6        0.00       -9.56      4.78 o
   0 -23   6        0.10       13.13      5.68 o
   1 -23   6        1.47       14.73      5.50 o
   2 -23   6       23.55       28.23      8.08 o
   3 -23   6        0.01       11.19      5.73 o
   4 -23   6        3.23       18.72      7.16 o
  -3 -22   6        0.11        6.36      6.61 o
  -2 -22   6        2.24        7.66      7.03 o
  -1 -22   6        0.16       -8.49      4.24 o
   0 -22   6        4.51       15.55      6.13 o
   1 -22   6        7.40        6.38      4.01 o
   2 -22   6       76.48       80.19     12.20 o
   3 -22   6        0.81       -2.76      4.88 o
   4 -22   6       12.36        9.68      4.84 o
   5 -22   6        7.89        7.39      6.32 o
  -4 -21   6        2.13       17.25      6.85 o
  -3 -21   6       10.27       16.78      7.38 o
  -2 -21   6        0.67        1.54      5.11 o
  -1 -21   6        0.20       -2.21      3.90 o
   0 -21   6      152.74      157.67     19.05 o
   1 -21   6        7.08        3.99      4.55 o
   2 -21   6        0.88       -2.84      3.56 o
   3 -21   6       24.73       23.39      7.56 o
   4 -21   6        5.83        3.59      3.49 o
   5 -21   6        3.84        8.86      5.58 o
  -4 -20   6        0.02       12.54      6.72 o
  -3 -20   6        5.69       11.95      6.51 o
  -2 -20   6       14.74       10.72      4.60 o
  -1 -20   6        0.34        0.84      7.29 o
   0 -20   6        1.57       -1.87      3.48 o
   1 -20   6       82.57       97.28      8.59 o
   2 -20   6        0.98        0.12      3.62 o
   3 -20   6        0.24        0.25      3.02 o
   4 -20   6        8.07       11.59      3.82 o
   5 -20   6        2.80       11.13      4.94 o
   6 -20   6        0.00       -4.25      4.64 o
  -4 -19   6       28.17       21.16      6.88 o
  -3 -19   6        9.70       10.28      7.33 o
  -2 -19   6        0.11       -1.14      6.11 o
  -1 -19   6       25.23       26.87      4.99 o
   0 -19   6        0.00       -5.76      2.88 o
   1 -19   6        2.91        5.12      4.16 o
   2 -19   6        0.22       -2.25      3.35 o
   3 -19   6        8.05        7.24      3.20 o
   4 -19   6        0.00        0.33      3.32 o
   5 -19   6       11.16       11.51      5.07 o
   6 -19   6        0.13       -1.62     12.36 o
  -4 -18   6        0.44        1.76      3.90 o
  -3 -18   6        0.07       -4.97      5.91 o
  -2 -18   6        0.06       -1.49      3.14 o
  -1 -18   6        0.03       -0.33      3.15 o
   0 -18   6        0.16       -2.20      6.63 o
   1 -18   6       10.00       10.50      3.66 o
   2 -18   6        1.61        6.22      3.17 o
   3 -18   6       14.09       21.82      5.81 o
   4 -18   6       46.17       45.43      5.06 o
   5 -18   6        1.90        6.52      4.52 o
   6 -18   6        7.96        6.44      4.79 o
   7 -18   6        0.28        1.20      6.94 o
  -5 -17   6      132.09      157.57     15.20 o
  -4 -17   6        2.46        1.57      3.46 o
  -3 -17   6        1.83       -2.95      3.06 o
  -2 -17   6        9.86       13.04      3.85 o
  -1 -17   6        1.39        2.51      3.19 o
   0 -17   6       17.41       10.39      3.79 o
   1 -17   6        0.01        7.42      3.47 o
   2 -17   6       26.36       22.96      3.85 o
   3 -17   6        1.49        7.85      3.16 o
   4 -17   6      181.72      192.09      9.34 o
   5 -17   6       26.51       33.66      5.96 o
   6 -17   6       12.08       12.07      5.06 o
   7 -17   6        0.00        0.14      6.66 o
  -6 -16   6        0.00        5.16      6.93 o
  -5 -16   6        2.94       11.32      6.46 o
  -4 -16   6       10.63       10.87      4.86 o
  -3 -16   6        0.24       -1.72      3.14 o
  -2 -16   6       18.51       16.34      3.97 o
  -1 -16   6      678.22      615.25     20.66 o
   0 -16   6        1.37       -2.86      2.12 o
   1 -16   6        0.38        0.36      2.44 o
   2 -16   6     1161.87     1127.01     39.34 o
   3 -16   6      168.68      177.80      9.54 o
   4 -16   6        6.85        7.09      3.20 o
   5 -16   6      201.63      169.41     10.85 o
   6 -16   6        0.03        0.37      6.28 o
   7 -16   6        0.50        8.53      6.84 o
  -6 -15   6       15.33        9.58      6.72 o
  -5 -15   6        0.60        5.15      3.59 o
  -4 -15   6       16.58       11.64      3.86 o
  -3 -15   6       10.96       10.90      6.42 o
  -2 -15   6       46.02       43.07      3.92 o
  -1 -15   6       66.69       53.65      4.12 o
   0 -15   6       29.45       34.16      3.75 o
   1 -15   6       85.17       68.58      5.04 o
   2 -15   6       26.60       24.51      3.82 o
   3 -15   6     1769.31     1600.53     54.66 o
   4 -15   6       23.73       21.44      3.58 o
   5 -15   6       23.63       19.78      3.82 o
   6 -15   6        1.57        0.89      5.75 o
   7 -15   6        0.15        1.76     10.13 o
   8 -15   6        0.02       13.94      8.59 o
  -7 -14   6        0.02        3.96      5.98 o
  -6 -14   6       16.75        7.76      4.49 o
  -5 -14   6       70.11       70.80      5.82 o
  -4 -14   6        0.78        2.37      2.27 o
  -3 -14   6       77.49       70.60      5.25 o
  -2 -14   6     2074.33     2057.78     57.88 o
  -1 -14   6       58.81       48.80      4.47 o
   0 -14   6      110.36      103.89      5.63 o
   1 -14   6     1015.93      981.37     30.31 o
   2 -14   6       17.97       20.89      2.97 o
   3 -14   6       67.84       61.88      3.41 o
   4 -14   6      242.14      236.69      7.30 o
   5 -14   6        7.76        7.61      2.44 o
   6 -14   6        0.08        2.31      2.65 o
   7 -14   6        0.44        5.04      3.68 o
   8 -14   6        0.20        7.66      4.24 o
  -7 -13   6        5.50       10.50      7.26 o
  -6 -13   6        5.27        4.81      3.96 o
  -5 -13   6       21.56       27.26      3.80 o
  -4 -13   6       44.65       58.62     10.07 o
  -3 -13   6      124.56      120.63      6.49 o
  -2 -13   6       93.86       89.55      7.53 o
  -1 -13   6     1284.30     1277.87     36.44 o
   0 -13   6       17.24       16.79      1.77 o
   1 -13   6       16.51       17.01      1.63 o
   2 -13   6      428.36      412.11      9.91 o
   3 -13   6       19.27       23.38      2.05 o
   4 -13   6       12.94       11.64      1.82 o
   5 -13   6       22.31       25.33      2.96 o
   6 -13   6        0.74        2.37      2.51 o
   7 -13   6        0.00        6.54      3.65 o
   8 -13   6        0.00        3.20      3.96 o
  -8 -12   6        8.44       13.52      5.61 o
  -7 -12   6       14.97       17.63      4.84 o
  -6 -12   6      223.71      213.87     22.17 o
  -5 -12   6        4.59        3.52      3.67 o
  -4 -12   6       44.64       55.63      4.65 o
  -3 -12   6     2248.93     2139.90     85.55 o
  -2 -12   6       18.78       19.36      2.80 o
  -1 -12   6       13.17       11.77      1.08 o
   0 -12   6        1.79        1.74      0.66 o
   1 -12   6       22.97       25.73      1.21 o
   2 -12   6       66.86       66.09      2.40 o
   3 -12   6      120.70       90.53      3.01 o
   4 -12   6        0.60       -1.59      1.29 o
   5 -12   6        0.12       -3.28      1.64 o
   6 -12   6       30.01       32.06      3.66 o
   7 -12   6        0.15        4.62      5.55 o
   8 -12   6        1.43        4.68      3.94 o
  -8 -11   6       23.74       18.20      8.09 o
  -7 -11   6        2.76        6.02      6.43 o
  -6 -11   6      177.67      189.94     17.30 o
  -5 -11   6        3.36        2.51      5.56 o
  -4 -11   6       44.49       45.76      5.22 o
  -3 -11   6      104.94      101.79      5.13 o
  -2 -11   6      602.33      568.01     14.30 o
  -1 -11   6        2.33        1.75      0.65 o
   0 -11   6        9.28        9.67      0.71 o
   1 -11   6      182.77      214.76      4.10 o
   2 -11   6      391.54      401.26      9.80 o
   3 -11   6        6.76        3.86      1.20 o
   4 -11   6       13.69       12.96      1.77 o
   5 -11   6        9.74        9.20      2.93 o
   6 -11   6       20.88       20.67      3.18 o
   7 -11   6        4.67       10.11      3.79 o
   8 -11   6       11.40       13.31      4.36 o
  -8 -10   6       12.15        8.70      7.34 o
  -7 -10   6       41.26       36.36      8.68 o
  -6 -10   6       30.01       33.53      5.50 o
  -5 -10   6        0.01       -1.52      2.22 o
  -4 -10   6      631.24      630.93     19.06 o
  -3 -10   6        1.41        2.35      0.92 o
  -2 -10   6       35.68       36.89      1.44 o
  -1 -10   6      266.42      350.95      7.50 o
   0 -10   6        5.98        6.99      1.09 o
   1 -10   6        0.54       -0.28      0.59 o
   2 -10   6      802.98      834.23     15.58 o
   3 -10   6      212.67      228.35      5.89 o
   4 -10   6        3.14        1.25      1.34 o
   5 -10   6      153.51      128.08      5.09 o
   6 -10   6       32.37       32.66      3.40 o
   7 -10   6        1.75        4.13      3.47 o
   8 -10   6        4.37        3.26      3.80 o
   9 -10   6        1.04        7.64      4.38 o
  -8  -9   6        2.62       11.77      7.67 o
  -7  -9   6       46.74       47.11      8.91 o
  -6  -9   6       77.76       78.48     11.20 o
  -5  -9   6        3.48        1.26      1.73 o
  -4  -9   6        9.46        7.76      1.48 o
  -3  -9   6       51.11       55.35      2.08 o
  -2  -9   6        6.25        5.54      0.84 o
  -1  -9   6       54.01       48.55      2.01 o
   0  -9   6      869.76      929.03     21.37 o
   1  -9   6      262.66      256.74      5.19 o
   2  -9   6       46.81       41.82      1.67 o
   3  -9   6     1663.04     1661.57     33.29 o
   4  -9   6       10.25        8.70      1.63 o
   5  -9   6       32.00       27.59      2.60 o
   6  -9   6       36.86       38.10      3.54 o
   7  -9   6        0.63        3.48      3.35 o
   8  -9   6        5.01        6.68      4.67 o
   9  -9   6        0.01        8.61      4.29 o
  -9  -8   6        9.77       12.32      5.16 o
  -8  -8   6        0.00        2.03      4.46 o
  -7  -8   6       12.47       12.07      4.50 o
  -6  -8   6        4.06        3.02      3.42 o
  -5  -8   6       64.53       63.14      4.64 o
  -4  -8   6       25.24       22.39      1.82 o
  -3  -8   6      118.61      124.84      3.54 o
  -2  -8   6      518.32      593.91     12.82 o
  -1  -8   6       50.04       47.04      2.75 o
   0  -8   6      124.04      133.32      3.93 o
   1  -8   6     6382.53     7683.55    125.06 o
   2  -8   6      141.69      142.94      3.12 o
   3  -8   6      115.56      100.91      2.90 o
   4  -8   6       22.64       14.68      1.53 o
   5  -8   6        4.49        2.34      1.80 o
   6  -8   6        5.71        2.64      2.12 o
   7  -8   6       12.76        8.27      3.47 o
   8  -8   6        4.80        9.28      3.99 o
   9  -8   6        0.18        5.47      4.22 o
  -9  -7   6        0.09        7.15      3.90 o
  -8  -7   6        2.40        2.14      4.24 o
  -7  -7   6       65.66       71.78     15.56 o
  -6  -7   6       21.00       21.79      4.40 o
  -5  -7   6       46.85       53.61      8.68 o
  -4  -7   6      130.53      126.13      4.74 o
  -3  -7   6        0.37        2.17      0.84 o
  -2  -7   6      231.64      236.98      7.58 o
  -1  -7   6     4013.01     5001.82    128.57 o
   0  -7   6      103.47      109.14      3.46 o
   1  -7   6       67.25       71.06      1.68 o
   2  -7   6     1833.56     2310.97     40.21 o
   3  -7   6       91.65       86.46      2.56 o
   4  -7   6        3.12        5.76      1.73 o
   5  -7   6        1.45       -1.89      1.59 o
   6  -7   6        5.60        6.93      1.97 o
   7  -7   6        0.07       -2.96      2.94 o
   8  -7   6        8.46        8.69      3.84 o
   9  -7   6        1.16        6.03      3.89 o
  -9  -6   6        2.66        4.59      4.14 o
  -8  -6   6        0.30       -1.54      3.98 o
  -7  -6   6       27.03       31.05      6.86 o
  -6  -6   6       90.77       77.32      6.95 o
  -5  -6   6        1.84        3.72      2.20 o
  -4  -6   6      124.82      125.46      3.67 o
  -3  -6   6      188.86      199.21      5.10 o
  -2  -6   6       10.35        9.04      0.80 o
  -1  -6   6        5.00        7.23      0.89 o
   0  -6   6     1382.69     1725.57     44.99 o
   1  -6   6       78.68       76.05      1.71 o
   2  -6   6       30.14       32.67      1.32 o
   3  -6   6       36.12       40.67      1.76 o
   4  -6   6        7.75        8.39      1.11 o
   5  -6   6        0.20       -0.24      1.78 o
   6  -6   6        0.49       -1.34      2.35 o
   7  -6   6        0.28        3.83      1.71 o
   8  -6   6        0.01        1.97      3.39 o
   9  -6   6        0.05        5.13      4.01 o
  -9  -5   6        0.17        1.51      3.37 o
  -8  -5   6        1.37        4.14      4.32 o
  -7  -5   6        4.06       10.62      4.23 o
  -6  -5   6        1.63        6.93      3.59 o
  -5  -5   6        6.87        9.71      1.72 o
  -4  -5   6       14.17       12.24      2.29 o
  -3  -5   6       80.85       86.46      2.62 o
  -2  -5   6      952.83     1057.73     23.98 o
  -1  -5   6        0.11        0.04      0.48 o
   0  -5   6       33.76       27.34      1.03 o
   1  -5   6     3965.14     4530.81     77.12 o
   2  -5   6       91.97       87.00      2.05 o
   3  -5   6        0.56        1.05      0.75 o
   4  -5   6       95.63      114.04      3.73 o
   5  -5   6        0.00       -2.57      1.75 o
   6  -5   6        0.26        0.27      1.64 o
   7  -5   6       14.65       12.42      3.63 o
   8  -5   6        6.08        8.10      3.56 o
   9  -5   6        0.70        7.87      4.51 o
  -9  -4   6        0.26       -0.58      3.25 o
  -8  -4   6        6.57       12.82      8.64 o
  -7  -4   6       45.69       54.12      6.66 o
  -6  -4   6        0.66       -0.83      2.42 o
  -5  -4   6        0.09       -0.20      1.43 o
  -4  -4   6      172.43      212.29      6.08 o
  -3  -4   6        6.50        5.43      0.92 o
  -2  -4   6        1.06        0.25      0.44 o
  -1  -4   6      879.18     1151.11     22.75 o
   0  -4   6       37.39       34.29      1.27 o
   1  -4   6       15.65       15.29      0.91 o
   2  -4   6      188.32      172.38      3.65 o
   3  -4   6       52.07       47.48      2.03 o
   4  -4   6       19.60       20.97      1.67 o
   5  -4   6        3.81        1.38      1.54 o
   6  -4   6       36.31       33.93      2.89 o
   7  -4   6        0.07        0.17      2.88 o
   8  -4   6       17.74       11.65      3.99 o
   9  -4   6        5.62       10.09      4.33 o
  -9  -3   6        2.22       -0.91      3.14 o
  -8  -3   6        0.16       -0.30      3.99 o
  -7  -3   6       29.59       25.68      5.17 o
  -6  -3   6        1.97       -0.39      2.55 o
  -5  -3   6        0.39       -0.55      1.42 o
  -4  -3   6       13.91       15.33      1.32 o
  -3  -3   6     1240.21     1306.28     36.35 o
  -2  -3   6        2.18        1.43      0.49 o
  -1  -3   6       10.18       10.11      0.96 o
   0  -3   6      695.76      789.93     13.76 o
   1  -3   6      252.09      240.08      5.99 o
   2  -3   6       22.08       17.86      0.84 o
   3  -3   6      923.00      987.41     24.92 o
   4  -3   6       38.64       38.73      2.85 o
   5  -3   6        2.06        6.10      1.59 o
   6  -3   6       47.89       40.94      4.49 o
   7  -3   6        0.09       -0.03      2.86 o
   8  -3   6        3.78        0.71      3.53 o
   9  -3   6        0.20        5.18      4.00 o
  -9  -2   6        0.04       -3.62      3.21 o
  -8  -2   6        1.54        0.97      3.98 o
  -7  -2   6        0.74       -3.40      7.30 o
  -6  -2   6       18.79       19.97      3.15 o
  -5  -2   6       69.07       83.25      4.01 o
  -4  -2   6        0.72       -2.11      1.05 o
  -3  -2   6       24.06       17.06      1.12 o
  -2  -2   6        1.57        2.27      0.52 o
  -1  -2   6       15.30       13.33      0.81 o
   0  -2   6       14.58       16.39      0.79 o
   1  -2   6     8328.60     9388.82    194.70 o
   2  -2   6       82.86      105.13      3.41 o
   3  -2   6       85.24       83.88      3.05 o
   4  -2   6      665.44      664.10     19.46 o
   5  -2   6      211.02      206.33      8.93 o
   6  -2   6        1.35        1.76      2.41 o
   7  -2   6       20.45       25.62      4.19 o
   8  -2   6        0.15        4.38      3.41 o
   9  -2   6        0.34       -8.80      4.40 o
  -9  -1   6        0.21       -4.52      3.34 o
  -8  -1   6        0.28       -2.33      3.83 o
  -7  -1   6        0.99       10.32      4.22 o
  -6  -1   6        0.00       -3.94      2.93 o
  -5  -1   6        0.20        0.91      1.71 o
  -4  -1   6      187.42      179.65      4.20 o
  -3  -1   6      119.73      100.89      3.56 o
  -2  -1   6       41.32       43.93      2.13 o
  -1  -1   6      292.68      365.60     10.65 o
   0  -1   6        2.31        2.60      0.47 o
   1  -1   6      133.62      128.53      2.97 o
   2  -1   6     3597.93     4162.20    114.46 o
   3  -1   6      117.03      119.27      4.66 o
   4  -1   6       13.45        8.97      2.18 o
   5  -1   6       73.95       62.95     16.63 o
   6  -1   6        3.52        3.33      2.75 o
   7  -1   6        9.89       15.16      3.74 o
   8  -1   6        4.18       10.58      5.44 o
   9  -1   6        0.00        6.13      9.07 o
  -9   0   6        0.79       -0.83      3.24 o
  -8   0   6        0.01       -1.56      3.99 o
  -7   0   6        8.72        6.95      3.99 o
  -6   0   6       88.21       70.43      8.97 o
  -5   0   6        5.32        4.55      1.05 o
  -4   0   6        0.55       -1.46      0.90 o
  -3   0   6     2051.84     2356.11     49.61 o
  -2   0   6       79.38       68.95      2.39 o
  -1   0   6      291.49      285.09     14.00 o
   0   0   6      663.09      761.33     15.53 o
   1   0   6       53.42       50.70      1.51 o
   2   0   6      100.32      104.89      3.06 o
   3   0   6      850.49      904.16     31.21 o
   4   0   6      108.11      103.10      5.33 o
   5   0   6       11.18       12.11      3.47 o
   6   0   6        1.86        1.42      2.95 o
   7   0   6        1.44        0.93      3.19 o
   8   0   6        5.14        7.75      3.60 o
   9   0   6        0.07        3.49      5.86 o
  -9   1   6        3.92       11.55      4.14 o
  -8   1   6        0.00        3.77      7.37 o
  -7   1   6        2.87       -1.97      3.84 o
  -6   1   6       11.78       16.23      2.26 o
  -5   1   6       28.58       23.34      1.90 o
  -4   1   6      222.53      196.46      7.86 o
  -3   1   6      612.28      638.93     15.18 o
  -2   1   6     5370.13     5823.78    130.66 o
  -1   1   6       60.47       58.45      5.22 o
   0   1   6       21.91       20.62      1.23 o
   1   1   6     2383.45     2737.85     57.00 o
   2   1   6      158.24      153.75      5.12 o
   3   1   6       11.06       12.39      1.05 o
   4   1   6      887.70      909.93     31.62 o
   5   1   6       86.09       91.25      6.99 o
   6   1   6        0.43       -0.71      3.21 o
   7   1   6       19.30        9.68      3.97 o
   8   1   6        4.53        5.81      4.45 o
   9   1   6        1.00        4.35      5.33 o
 -10   2   6        1.34       11.29      4.10 o
  -9   2   6        6.21        4.15      3.50 o
  -8   2   6       58.55       68.00      8.03 o
  -7   2   6        9.98       12.69      2.97 o
  -6   2   6      105.56      100.85      4.87 o
  -5   2   6       66.54       63.67      2.95 o
  -4   2   6     1064.77     1013.34     22.06 o
  -3   2   6        0.05        0.47      0.79 o
  -2   2   6       19.69       17.10      1.23 o
  -1   2   6      690.61      855.36     21.69 o
   0   2   6       39.53       37.71      2.23 o
   1   2   6       39.97       44.89      1.92 o
   2   2   6     3022.52     3344.91     76.19 o
   3   2   6       56.22       56.57      2.50 o
   4   2   6        2.58        3.14      2.72 o
   5   2   6        3.12        3.73      3.51 o
   6   2   6       23.87       24.09     10.00 o
   7   2   6        4.00       -1.66      3.58 o
   8   2   6        6.56        6.05      4.30 o
 -10   3   6        0.00        4.39      7.04 o
  -9   3   6        5.20        4.60      3.75 o
  -8   3   6        0.14        1.98      3.41 o
  -7   3   6        0.26        0.66      1.77 o
  -6   3   6        0.70       -1.92      3.26 o
  -5   3   6       63.02       65.56      3.00 o
  -4   3   6       40.58       50.76      1.90 o
  -3   3   6      756.45      806.24     17.42 o
  -2   3   6        0.68        0.55      0.78 o
  -1   3   6       10.08       11.49      1.45 o
   0   3   6     8210.85     9356.84    205.24 o
   1   3   6        3.97        4.67      1.03 o
   2   3   6       14.95       13.35      1.31 o
   3   3   6        3.72        5.33      1.18 o
   4   3   6      168.00      175.72      6.88 o
   5   3   6        1.01       -1.53      2.21 o
   6   3   6       27.38       27.33      4.92 o
   7   3   6        9.96        9.65      3.32 o
   8   3   6        0.26        2.81      3.11 o
  -9   4   6        0.04       -1.40      3.27 o
  -8   4   6       26.36       10.92      4.04 o
  -7   4   6        1.25        5.13      2.03 o
  -6   4   6       13.08       12.08      3.10 o
  -5   4   6      676.02      689.89     17.12 o
  -4   4   6       12.91       13.69      1.20 o
  -3   4   6       84.21       82.61      2.57 o
  -2   4   6      854.91      813.31     17.51 o
  -1   4   6       17.23       16.24      1.37 o
   0   4   6      103.71      110.29      4.94 o
   1   4   6     6630.79     7233.92    178.03 o
   2   4   6       40.15       43.81      2.92 o
   3   4   6        3.20        2.56      1.37 o
   4   4   6      397.24      301.63     12.45 o
   5   4   6       72.46       75.02      5.46 o
   6   4   6        2.77        3.43      2.79 o
   7   4   6       51.02       46.99      5.36 o
   8   4   6       19.09       24.99      4.57 o
  -9   5   6        0.02       -2.21      3.71 o
  -8   5   6       50.60       50.09      7.16 o
  -7   5   6       13.43       12.33      2.57 o
  -6   5   6       18.07       19.35      2.45 o
  -5   5   6       49.40       47.77      2.81 o
  -4   5   6       26.45       13.98      1.36 o
  -3   5   6        5.22        3.30      1.48 o
  -2   5   6        4.81        3.15      0.82 o
  -1   5   6      579.08      711.58     16.17 o
   0   5   6       29.05       31.02      1.85 o
   1   5   6       22.32       23.59      1.62 o
   2   5   6     4326.94     4637.50    106.08 o
   3   5   6      148.55      151.86      5.23 o
   4   5   6       36.51       32.99      4.33 o
   5   5   6       17.25       19.26      3.45 o
   6   5   6        3.54        7.55      3.28 o
   7   5   6        9.07       15.06      4.08 o
   8   5   6       12.77       19.16      4.20 o
  -9   6   6        3.72       -1.72      3.56 o
  -8   6   6        7.94        6.00      3.67 o
  -7   6   6        4.49        5.43      1.84 o
  -6   6   6       14.76        9.26      2.31 o
  -5   6   6       62.20       61.71      3.15 o
  -4   6   6        4.71        4.05      1.91 o
  -3   6   6       92.77       95.27      3.39 o
  -2   6   6        6.45        4.71      0.91 o
  -1   6   6       56.41       60.64      3.09 o
   0   6   6      301.20      289.26      8.05 o
   1   6   6       27.17       26.26      1.81 o
   2   6   6       29.32       30.12      2.21 o
   3   6   6      103.10       89.80      3.78 o
   4   6   6        0.20       -3.39      2.23 o
   5   6   6       12.03       11.58      3.49 o
   6   6   6      100.10       79.47      6.13 o
   7   6   6        0.06        4.40      3.29 o
   8   6   6        0.41       11.89      3.92 o
  -9   7   6        0.48        0.89      3.50 o
  -8   7   6        2.44        2.70      3.40 o
  -7   7   6        1.94        1.07      1.77 o
  -6   7   6        2.08        4.88      2.00 o
  -5   7   6      790.65      739.38     20.81 o
  -4   7   6        0.02       -0.80      1.18 o
  -3   7   6      291.21      319.75      8.26 o
  -2   7   6       92.89      128.36      4.63 o
  -1   7   6        5.80        5.68      1.01 o
   0   7   6        0.14       -1.12      0.95 o
   1   7   6     2327.75     2403.94     59.88 o
   2   7   6       12.38       17.26      2.29 o
   3   7   6        1.63       -1.36      1.57 o
   4   7   6       50.52       65.21      5.44 o
   5   7   6      156.17      183.79     12.04 o
   6   7   6       11.25       13.98      3.79 o
   7   7   6        2.67        8.61      3.52 o
   8   7   6        1.40        6.41      3.67 o
  -9   8   6        0.24        1.63      3.16 o
  -8   8   6        1.47        6.34      3.41 o
  -7   8   6       14.69       15.55      2.38 o
  -6   8   6        4.23        3.69      1.93 o
  -5   8   6      159.73      178.45      6.43 o
  -4   8   6       35.84       40.56      2.43 o
  -3   8   6        1.54       -0.10      1.21 o
  -2   8   6      122.12      129.10      5.35 o
  -1   8   6      986.04     1132.03     24.28 o
   0   8   6       18.76       23.34      2.34 o
   1   8   6       57.35       64.48      2.88 o
   2   8   6      171.52      189.15     10.83 o
   3   8   6       37.23       38.28      3.40 o
   4   8   6        2.60        2.44      2.64 o
   5   8   6       40.27       37.21      4.55 o
   6   8   6       19.31       22.87      5.96 o
   7   8   6        0.10        6.97      3.43 o
  -9   9   6        0.03        4.61      3.21 o
  -8   9   6        2.16       -1.15      3.08 o
  -7   9   6       15.68       16.77      3.30 o
  -6   9   6       12.99       16.02      2.14 o
  -5   9   6        6.04        7.34      1.84 o
  -4   9   6       10.79       11.13      1.73 o
  -3   9   6       28.66       35.07      2.24 o
  -2   9   6       78.24       85.53      4.44 o
  -1   9   6        2.83        2.73      1.26 o
   0   9   6     1583.59     1631.23     44.76 o
   1   9   6      182.34      181.83      9.40 o
   2   9   6      149.72      153.22      9.49 o
   3   9   6        0.02       13.94      2.65 o
   4   9   6        2.17        1.96      2.64 o
   5   9   6        0.33       -2.02      2.73 o
   6   9   6       10.40       18.65      4.02 o
   7   9   6        1.11        6.82      4.02 o
  -9  10   6        2.35       -9.81      5.51 o
  -8  10   6        3.53        8.84      7.01 o
  -7  10   6        4.44        7.47      3.40 o
  -6  10   6        4.98        2.48      2.26 o
  -5  10   6       21.83       24.40      3.40 o
  -4  10   6        2.09        3.24      1.95 o
  -3  10   6       95.27       90.92      4.93 o
  -2  10   6      460.99      502.04     13.63 o
  -1  10   6       47.31       42.65      2.68 o
   0  10   6        1.54        1.73      1.58 o
   1  10   6      885.19      835.11     28.14 o
   2  10   6      288.21      266.25     13.56 o
   3  10   6       63.40       63.39      6.14 o
   4  10   6       51.87       65.65     10.40 o
   5  10   6        1.33       -0.98      3.53 o
   6  10   6        1.76        0.34      4.85 o
   7  10   6        0.30        3.76      4.97 o
  -9  11   6        0.72       -7.81      6.59 o
  -8  11   6        0.30        0.88      6.35 o
  -7  11   6        1.70        2.38      3.14 o
  -6  11   6        4.01        3.31      2.35 o
  -5  11   6       15.83       19.17      3.56 o
  -4  11   6       92.79       88.38      4.50 o
  -3  11   6        0.31        0.63      1.56 o
  -2  11   6        2.25        0.94      1.54 o
  -1  11   6       69.27       90.76      4.40 o
   0  11   6       70.31       64.82      3.78 o
   1  11   6       13.34       11.78      2.66 o
   2  11   6      984.72      965.02     42.18 o
   3  11   6       49.77       49.66      7.99 o
   4  11   6        2.30       -6.94      7.44 o
   5  11   6        0.23       -5.95      5.93 o
   6  11   6        0.02        2.71      4.45 o
   7  11   6        0.75        0.14      4.95 o
  -8  12   6        0.39       -1.54      6.36 o
  -7  12   6        5.05       10.30      3.88 o
  -6  12   6        0.05        0.82      3.77 o
  -5  12   6        0.60        0.22      3.25 o
  -4  12   6        6.09        9.25      2.34 o
  -3  12   6       11.24       16.16      3.03 o
  -2  12   6        2.64        2.86      1.75 o
  -1  12   6       12.96       14.70      2.27 o
   0  12   6       29.48       26.97      2.85 o
   1  12   6       32.37       30.92      3.69 o
   2  12   6        0.00       -1.68      2.93 o
   3  12   6       10.03        3.36      3.35 o
   4  12   6        8.89       15.94      6.29 o
   5  12   6        0.09       -3.37      4.21 o
   6  12   6       12.18        9.20      7.44 o
  -8  13   6        0.00        0.04      7.20 o
  -7  13   6        0.23        8.19      3.67 o
  -6  13   6        0.34       -0.09      2.71 o
  -5  13   6        0.00        1.76      2.81 o
  -4  13   6        0.01        1.05      2.67 o
  -3  13   6        5.17        7.09      2.60 o
  -2  13   6       25.30       26.38      3.49 o
  -1  13   6        0.88        3.86      2.55 o
   0  13   6       21.25       21.24      3.55 o
   1  13   6       12.43       12.10      3.04 o
   2  13   6       17.72       21.05      4.36 o
   3  13   6        0.01       -3.25      3.35 o
   4  13   6       26.41       30.41      8.20 o
   5  13   6        1.69        6.20      6.21 o
   6  13   6        0.19        6.56      9.77 o
  -8  14   6        0.54       -3.83      5.86 o
  -7  14   6        0.66        2.48      7.64 o
  -6  14   6        0.12       -0.56      2.75 o
  -5  14   6        0.47       -1.91      3.40 o
  -4  14   6       35.09       33.63      5.73 o
  -3  14   6        1.49        4.65      2.77 o
  -2  14   6        0.01        3.27      2.63 o
  -1  14   6       84.40       76.18      5.74 o
   0  14   6        4.91        5.81      2.93 o
   1  14   6        4.63        0.36      3.17 o
   2  14   6       62.17       74.02      5.94 o
   3  14   6        2.60        3.72      2.91 o
   4  14   6        0.33        4.20      5.83 o
   5  14   6       12.57       20.41      5.69 o
  -8  15   6        0.06       -1.60      7.35 o
  -7  15   6        0.01        3.00      4.67 o
  -6  15   6        0.07        8.29      6.13 o
  -5  15   6        0.12       -0.75      3.45 o
  -4  15   6       20.13       27.35      3.90 o
  -3  15   6        1.37       -0.89      2.73 o
  -2  15   6        5.12        4.89      3.06 o
  -1  15   6       47.67       44.33      4.67 o
   0  15   6      131.43       97.98      6.19 o
   1  15   6        2.50        1.37      2.91 o
   2  15   6        0.10        1.23      2.62 o
   3  15   6        3.56        1.53      4.25 o
   4  15   6        1.51       11.47      4.54 o
   5  15   6        0.02        6.99      7.62 o
  -7  16   6        0.36      -11.27      6.49 o
  -6  16   6        4.08       10.35      4.98 o
  -5  16   6        3.81        5.15      4.48 o
  -4  16   6        0.04        0.58      2.84 o
  -3  16   6       32.41       32.55      4.37 o
  -2  16   6        0.01       -1.43      2.71 o
  -1  16   6       14.15       14.43      3.64 o
   0  16   6        0.11       -0.90      3.18 o
   1  16   6        1.56        2.54      2.90 o
   2  16   6        1.44        0.21      4.91 o
   3  16   6        0.01        0.28      3.14 o
   4  16   6        4.79        1.53      4.04 o
  -7  17   6        0.85       -0.53      8.12 o
  -6  17   6        0.40        7.70     10.97 o
  -5  17   6        2.48        6.59      4.76 o
  -4  17   6        3.90        5.73      5.73 o
  -3  17   6        0.05        1.15      5.06 o
  -2  17   6        1.47        4.06      3.03 o
  -1  17   6        0.27        1.77      3.15 o
   0  17   6        0.01       -1.97      3.03 o
   1  17   6        1.06       10.78      3.59 o
   2  17   6        1.81        6.93      3.98 o
   3  17   6        8.97       12.80      6.77 o
   4  17   6        0.23        7.64      5.83 o
  -6  18   6        0.03       -6.39      8.05 o
  -5  18   6        0.25        4.26      7.86 o
  -4  18   6       34.85       36.30      7.96 o
  -3  18   6        3.18        7.31      3.53 o
  -2  18   6        2.16        3.62      3.34 o
  -1  18   6        0.58        1.38      3.01 o
   0  18   6       11.57        8.70      3.56 o
   1  18   6        1.27        3.33      3.58 o
   2  18   6        0.42        6.05      3.19 o
   3  18   6       38.64       64.60      8.31 o
  -6  19   6        0.57       -4.53      8.49 o
  -5  19   6        0.96       -8.85      7.67 o
  -4  19   6        0.09        3.68      4.53 o
  -3  19   6        0.12        5.24      4.41 o
  -2  19   6        2.92        4.43      3.51 o
  -1  19   6        3.32        6.23      3.58 o
   0  19   6        4.81        5.78      3.75 o
   1  19   6        0.01        9.75      4.03 o
   2  19   6        0.12       11.31      4.16 o
  -5  20   6        0.99       -7.73      7.66 o
  -4  20   6        0.52        5.26      7.51 o
  -3  20   6        0.44        3.13      4.70 o
  -2  20   6        3.18        3.27      3.92 o
  -1  20   6       68.49       62.38     10.52 o
   0  20   6        6.20        7.76      4.90 o
   1  20   6        0.99        9.58      5.75 o
   2  20   6      118.91      144.43     13.39 o
  -4  21   6        0.14        9.14     11.81 o
  -3  21   6        8.27       13.63      9.14 o
  -2  21   6        1.25        8.72      5.21 o
  -1  21   6       16.34       28.05      7.33 o
   0  21   6       61.90       59.88      9.89 o
   0 -24   7       50.72       39.39      8.89 o
   1 -24   7        1.43       25.17      5.43 o
   2 -24   7        3.06       14.55      5.64 o
  -2 -23   7        3.13        2.67      6.36 o
  -1 -23   7        5.46       10.72      5.27 o
   0 -23   7        0.00       12.68      5.79 o
   1 -23   7       25.46       36.82      7.14 o
   2 -23   7        7.07       10.44      5.96 o
   3 -23   7        0.08       13.16      5.43 o
   4 -23   7        9.24       20.21      7.64 o
  -3 -22   7        0.01        6.93      6.69 o
  -2 -22   7        2.47       -1.04      5.55 o
  -1 -22   7        0.01        5.95      5.58 o
   0 -22   7        9.65        8.21      5.97 o
   1 -22   7        0.01       -1.55      5.03 o
   2 -22   7      152.41      160.58     15.40 o
   3 -22   7        0.27       -1.11      3.84 o
   4 -22   7        0.18        1.95      4.45 o
  -4 -21   7        4.75        7.24      6.84 o
  -3 -21   7        3.85        6.62      6.41 o
  -2 -21   7        0.00       -1.04      5.16 o
  -1 -21   7        3.58       -6.79      3.39 o
   0 -21   7       42.34       53.80     14.79 o
   1 -21   7        4.36       10.01      4.25 o
   2 -21   7       10.16        2.44     11.94 o
   3 -21   7       31.46       24.69      4.49 o
   4 -21   7        0.28        0.90      5.73 o
   5 -21   7        0.41        3.97      4.44 o
  -4 -20   7        2.51        1.74      5.61 o
  -3 -20   7        2.57        3.87      6.29 o
  -2 -20   7       96.72      109.20     13.48 o
  -1 -20   7        0.83       -2.01      3.68 o
   0 -20   7       12.07       13.33      4.28 o
   1 -20   7       14.15       25.36      5.05 o
   2 -20   7        2.72        5.52      6.88 o
   3 -20   7        3.50        1.11      3.25 o
   4 -20   7        0.81        0.38      3.35 o
   5 -20   7        2.49        3.00      4.50 o
   6 -20   7        0.54       -1.70      6.64 o
  -4 -19   7        2.73       11.60      6.01 o
  -3 -19   7        0.00        3.91      4.22 o
  -2 -19   7       41.62       32.32      5.48 o
  -1 -19   7       39.49       49.59     13.83 o
   0 -19   7        0.16        1.32      3.03 o
   1 -19   7        0.34        2.54      8.55 o
   2 -19   7        4.01        6.32      3.11 o
   3 -19   7        1.83        3.78      2.96 o
   4 -19   7        0.03        0.60      3.10 o
   5 -19   7       18.43       16.86      5.44 o
   6 -19   7       10.53        6.06      5.11 o
  -4 -18   7        4.51        7.56      4.94 o
  -3 -18   7        4.87        7.88      4.11 o
  -2 -18   7        6.83        6.50      3.78 o
  -1 -18   7        0.24       -4.11      2.83 o
   0 -18   7       44.91       52.76     11.69 o
   1 -18   7        0.01        0.94      3.00 o
   2 -18   7        0.10       -0.36      2.75 o
   3 -18   7       25.53       15.02      3.57 o
   4 -18   7        2.32       -3.65      3.95 o
   5 -18   7        0.55        6.88      5.83 o
   6 -18   7       21.15       18.38      5.26 o
  -5 -17   7       32.37       34.04      8.61 o
  -4 -17   7        1.17        1.86      3.73 o
  -3 -17   7        0.78        1.04      3.56 o
  -2 -17   7        8.36       13.07      4.11 o
  -1 -17   7       13.42       12.75      6.24 o
   0 -17   7       11.57       10.45      3.11 o
   1 -17   7      375.38      349.69     16.70 o
   2 -17   7       70.56       69.12      5.71 o
   3 -17   7        0.10        5.98      3.11 o
   4 -17   7      106.70      104.50      7.00 o
   5 -17   7        0.36        3.17      4.35 o
   6 -17   7        1.51       -2.76      6.33 o
   7 -17   7        4.97       11.21      8.31 o
  -5 -16   7        4.93       -2.89      5.53 o
  -4 -16   7        0.90        3.88      3.33 o
  -3 -16   7        4.31        5.77      3.44 o
  -2 -16   7        0.01       -1.18      2.36 o
  -1 -16   7      208.16      246.69      9.74 o
   0 -16   7       16.20       12.96      2.74 o
   1 -16   7        4.82        3.96      2.70 o
   2 -16   7      970.12      954.98     33.78 o
   3 -16   7        0.11        0.08      3.13 o
   4 -16   7       35.79       39.70      6.98 o
   5 -16   7       33.28       41.23      6.37 o
   6 -16   7        8.15       15.15      5.28 o
   7 -16   7        1.87       16.91      7.83 o
  -6 -15   7        7.49        6.94      4.47 o
  -5 -15   7        5.19        9.02      4.24 o
  -4 -15   7        0.11        2.84      2.74 o
  -3 -15   7      259.14      231.94     10.24 o
  -2 -15   7       37.02       36.97      3.22 o
  -1 -15   7       20.18       20.96      2.67 o
   0 -15   7      248.84      243.39      8.38 o
   1 -15   7       41.81       38.82      3.96 o
   2 -15   7        0.48        4.11      2.56 o
   3 -15   7      602.57      568.72     18.73 o
   4 -15   7        0.50        2.91      2.22 o
   5 -15   7       19.87       21.04      3.33 o
   6 -15   7       10.94       22.63      5.44 o
   7 -15   7       17.81       15.97      7.37 o
  -7 -14   7        0.40        0.86      4.42 o
  -6 -14   7       46.16       46.54      6.34 o
  -5 -14   7       22.93       17.81      4.92 o
  -4 -14   7        2.19        6.53      2.91 o
  -3 -14   7      248.51      236.01     15.69 o
  -2 -14   7      502.36      498.11     15.40 o
  -1 -14   7       25.33       20.92      2.70 o
   0 -14   7       27.11       25.10      2.67 o
   1 -14   7     2118.35     2105.48     63.03 o
   2 -14   7        2.49        4.49      2.35 o
   3 -14   7       13.69       19.69      2.66 o
   4 -14   7        0.18        0.80      2.07 o
   5 -14   7        3.96        1.99      2.26 o
   6 -14   7        2.23        4.32      3.45 o
   7 -14   7       10.78       15.99      4.59 o
   8 -14   7        5.87        7.81      5.84 o
  -7 -13   7       17.28       12.13      7.33 o
  -6 -13   7        5.58        7.96      4.18 o
  -5 -13   7       24.38       26.06      4.95 o
  -4 -13   7        0.00        0.63      2.71 o
  -3 -13   7      109.37      100.14      6.94 o
  -2 -13   7       37.36       34.79      3.06 o
  -1 -13   7        5.40       15.87      2.51 o
   0 -13   7        8.53        7.79      1.48 o
   1 -13   7       63.17       57.36      3.25 o
   2 -13   7        6.88        8.17      2.09 o
   3 -13   7       59.52       63.11      3.34 o
   4 -13   7        8.27       10.52      2.04 o
   5 -13   7        0.24       -2.89      1.98 o
   6 -13   7        0.50        2.35      2.53 o
   7 -13   7        1.13        0.35      5.70 o
   8 -13   7       14.29       17.22      8.96 o
  -8 -12   7        0.72       -0.14      6.21 o
  -7 -12   7        1.20        4.05      4.06 o
  -6 -12   7       69.76       61.72     10.67 o
  -5 -12   7        2.68        3.75      5.79 o
  -4 -12   7       44.02       49.26      6.54 o
  -3 -12   7      750.31      773.15     43.17 o
  -2 -12   7       84.35       69.73      4.09 o
  -1 -12   7       18.15       16.33      2.48 o
   0 -12   7       94.79       99.36      3.16 o
   1 -12   7       17.60       15.37      1.05 o
   2 -12   7        7.88        5.43      1.13 o
   3 -12   7      236.84      240.12      6.08 o
   4 -12   7       14.37       15.20      1.69 o
   5 -12   7        0.13       -2.54      1.70 o
   6 -12   7        1.72        6.83      2.63 o
   7 -12   7        5.27        3.92      3.49 o
   8 -12   7        0.27       10.14      4.28 o
  -8 -11   7       14.60       15.10      7.94 o
  -7 -11   7       13.74        9.18      6.84 o
  -6 -11   7      112.91      110.94     12.39 o
  -5 -11   7        0.53        3.46      5.34 o
  -4 -11   7        0.35       -0.16      3.77 o
  -3 -11   7       94.94       95.78      6.61 o
  -2 -11   7     1010.33     1037.63     28.38 o
  -1 -11   7        2.89        1.02      1.25 o
   0 -11   7        4.19        3.53      1.12 o
   1 -11   7      187.50      182.31      3.74 o
   2 -11   7       17.32       15.38      1.52 o
   3 -11   7       24.48       25.57      1.79 o
   4 -11   7      171.17      139.83      3.97 o
   5 -11   7        1.59        4.90      2.02 o
   6 -11   7       21.68       23.20      3.30 o
   7 -11   7        9.35        9.97      3.96 o
   8 -11   7        0.14        7.89      4.10 o
  -8 -10   7       12.60       17.53      7.79 o
  -7 -10   7       48.93       34.85      8.39 o
  -6 -10   7        0.78        0.54      5.26 o
  -5 -10   7       42.27       43.94      8.08 o
  -4 -10   7       73.46       79.97      4.81 o
  -3 -10   7        1.81        0.81      0.89 o
  -2 -10   7        2.38        1.40      0.60 o
  -1 -10   7      524.34      542.44     14.10 o
   0 -10   7       61.89       59.13      2.37 o
   1 -10   7        2.90        2.61      0.63 o
   2 -10   7     1129.73     1175.05     22.31 o
   3 -10   7       12.97       13.69      1.44 o
   4 -10   7        3.07        2.97      1.35 o
   5 -10   7      150.85      133.13      5.23 o
   6 -10   7        5.29        7.60      2.61 o
   7 -10   7        4.37        5.26      3.82 o
   8 -10   7        7.45       11.34      4.35 o
  -8  -9   7       21.67       32.41      9.11 o
  -7  -9   7       46.84       40.57      8.90 o
  -6  -9   7      103.19      117.67      8.54 o
  -5  -9   7        2.36       -0.63      3.30 o
  -4  -9   7       81.63       88.86      3.39 o
  -3  -9   7        0.00        3.63      1.09 o
  -2  -9   7       12.86       12.86      0.83 o
  -1  -9   7        0.38       -0.38      0.80 o
   0  -9   7     3379.29     3773.60     80.04 o
   1  -9   7      147.31      142.11      2.89 o
   2  -9   7      114.97      113.74      2.94 o
   3  -9   7     2153.58     2245.75     44.73 o
   4  -9   7      331.66      324.36     12.40 o
   5  -9   7       15.56       10.36      2.09 o
   6  -9   7        0.03        0.91      2.18 o
   7  -9   7        2.46        6.25      3.60 o
   8  -9   7       10.61       13.17      4.24 o
   9  -9   7        1.69        8.74      4.63 o
  -9  -8   7        0.97        1.80      6.01 o
  -8  -8   7       11.32       21.81      5.57 o
  -7  -8   7        0.68        3.60      3.87 o
  -6  -8   7        2.91        4.13      2.62 o
  -5  -8   7        3.29        2.12      1.73 o
  -4  -8   7       14.24       15.26      1.65 o
  -3  -8   7      190.07      191.45      5.06 o
  -2  -8   7      375.80      488.20     12.81 o
  -1  -8   7        0.00       -0.16      0.76 o
   0  -8   7        1.42        1.23      0.96 o
   1  -8   7     9551.49    11089.80    179.96 o
   2  -8   7       35.90       41.21      1.52 o
   3  -8   7        3.55        3.81      1.11 o
   4  -8   7     1055.52     1059.97     23.16 o
   5  -8   7       11.43       11.06      2.04 o
   6  -8   7        1.39       -0.66      1.92 o
   7  -8   7        2.58        1.30      3.58 o
   8  -8   7        7.44        9.23      4.19 o
   9  -8   7        0.01       10.40      4.19 o
  -9  -7   7        1.26        2.92      3.72 o
  -8  -7   7        1.80        5.42      4.45 o
  -7  -7   7       13.16        8.96      4.30 o
  -6  -7   7        1.04        2.33      3.30 o
  -5  -7   7       40.16       46.60      3.19 o
  -4  -7   7      238.37      246.07      7.03 o
  -3  -7   7       98.64      102.69      3.05 o
  -2  -7   7      121.47      125.13      3.34 o
  -1  -7   7     1252.15     1485.95     34.40 o
   0  -7   7       14.54       13.34      1.27 o
   1  -7   7      306.98      296.33      6.83 o
   2  -7   7      157.31      215.34      4.32 o
   3  -7   7        1.60        2.70      1.01 o
   4  -7   7       63.52       64.92      2.84 o
   5  -7   7       93.36       80.19      3.78 o
   6  -7   7        4.30        2.99      2.41 o
   7  -7   7        0.46        2.14      3.41 o
   8  -7   7        2.07        4.85      3.81 o
   9  -7   7        1.09       11.08      4.45 o
  -9  -6   7        0.44        7.09     10.00 o
  -8  -6   7        1.04        1.04      4.28 o
  -7  -6   7        0.02        1.79      3.68 o
  -6  -6   7       25.46       18.68      3.17 o
  -5  -6   7       12.76       14.66      3.18 o
  -4  -6   7        1.45        1.05      1.10 o
  -3  -6   7     6113.39     6958.92    155.13 o
  -2  -6   7       32.27       30.77      1.20 o
  -1  -6   7       42.64       37.71      1.71 o
   0  -6   7     2959.75     4046.29     92.25 o
   1  -6   7      122.40      116.08      2.91 o
   2  -6   7       10.48       10.44      0.84 o
   3  -6   7        0.50        2.84      0.92 o
   4  -6   7        0.51        1.87      1.21 o
   5  -6   7       16.07       16.40      2.09 o
   6  -6   7        5.28        3.75      2.01 o
   7  -6   7        3.66        4.87      3.26 o
   8  -6   7        0.08        0.53      3.56 o
   9  -6   7        0.42        4.75      4.07 o
  -9  -5   7        7.23        2.08      7.06 o
  -8  -5   7        5.12        3.42      4.09 o
  -7  -5   7        0.02        1.17      4.34 o
  -6  -5   7       62.01       63.52      4.87 o
  -5  -5   7      128.07      135.24      5.20 o
  -4  -5   7       28.83       28.53      1.84 o
  -3  -5   7      450.15      482.31     11.45 o
  -2  -5   7      100.79       97.19      2.30 o
  -1  -5   7        1.43        1.16      0.41 o
   0  -5   7       32.94       39.66      1.15 o
   1  -5   7     1432.75     1524.86     25.29 o
   2  -5   7        3.79        3.18      0.66 o
   3  -5   7        4.93        5.67      0.90 o
   4  -5   7      116.62      103.91      3.52 o
   5  -5   7        1.00       -1.60      1.47 o
   6  -5   7        2.03        0.68      1.50 o
   7  -5   7        0.10       -2.44      3.05 o
   8  -5   7        2.01        6.37      3.54 o
   9  -5   7        0.55        4.56      3.92 o
  -9  -4   7        0.56       -0.43      8.51 o
  -8  -4   7        8.56        3.79      4.29 o
  -7  -4   7        0.71        2.89      5.07 o
  -6  -4   7        0.78        3.05      2.87 o
  -5  -4   7       16.99       14.61      2.30 o
  -4  -4   7      868.72      914.75     29.98 o
  -3  -4   7        0.17       -1.51      1.06 o
  -2  -4   7        7.93        7.59      0.67 o
  -1  -4   7        1.21        0.94      0.47 o
   0  -4   7        5.70        6.82      0.65 o
   1  -4   7       45.93       46.64      2.45 o
   2  -4   7      403.96      421.38      8.16 o
   3  -4   7        1.35        0.48      0.91 o
   4  -4   7        2.73        2.76      1.22 o
   5  -4   7      117.57      121.93      4.64 o
   6  -4   7        0.04        2.36      2.69 o
   7  -4   7        0.00       -3.36      2.92 o
   8  -4   7        0.03       -0.63      3.45 o
   9  -4   7        0.15        8.10      4.03 o
  -9  -3   7        0.05        0.15      4.31 o
  -8  -3   7        0.51       -6.30      3.61 o
  -7  -3   7       25.25       17.70      4.60 o
  -6  -3   7        0.20       -2.10      2.35 o
  -5  -3   7        0.06       -2.96      1.74 o
  -4  -3   7       44.38       45.54      3.39 o
  -3  -3   7      560.93      511.73     10.99 o
  -2  -3   7       44.61       42.30      1.89 o
  -1  -3   7        0.68        0.84      0.47 o
   0  -3   7     6149.53     6994.86    125.37 o
   1  -3   7       26.77       29.45      1.16 o
   2  -3   7        2.33        1.35      0.60 o
   3  -3   7      180.09      156.02      4.80 o
   4  -3   7        0.85        1.25      1.37 o
   5  -3   7        7.75        8.72      2.31 o
   6  -3   7       12.00        9.48      3.10 o
   7  -3   7       33.23       30.53      4.58 o
   8  -3   7        0.05        1.06      3.50 o
   9  -3   7        1.71        7.12      3.75 o
  -9  -2   7        0.86        2.68      4.15 o
  -8  -2   7        1.30       -2.85      3.57 o
  -7  -2   7        1.27       -1.79      3.48 o
  -6  -2   7       16.30       22.42      4.31 o
  -5  -2   7       56.12       50.34      3.99 o
  -4  -2   7        2.92        1.56      0.81 o
  -3  -2   7       35.89       41.21      1.64 o
  -2  -2   7     2078.14     2155.10     44.98 o
  -1  -2   7       12.31       13.14      1.12 o
   0  -2   7       15.81       17.18      0.82 o
   1  -2   7      791.90      981.74     22.39 o
   2  -2   7       69.91       69.23      2.44 o
   3  -2   7        6.87        6.04      1.41 o
   4  -2   7     1521.94     1554.99     52.83 o
   5  -2   7       87.64       91.02      7.04 o
   6  -2   7        1.66        0.94      2.80 o
   7  -2   7       31.73       30.22      4.60 o
   8  -2   7        0.90        2.09      4.91 o
   9  -2   7        2.83        5.16      5.94 o
  -9  -1   7        3.58        3.50      3.74 o
  -8  -1   7        0.74       -1.72      3.81 o
  -7  -1   7        0.00       -4.59      6.10 o
  -6  -1   7        3.80        0.72      3.35 o
  -5  -1   7       37.22       41.53      2.22 o
  -4  -1   7      412.93      439.34      9.27 o
  -3  -1   7       14.81       18.49      1.23 o
  -2  -1   7       38.29       34.13      1.40 o
  -1  -1   7     6422.68     7198.80    199.13 o
   0  -1   7        7.23        6.08      0.71 o
   1  -1   7        7.49        6.34      0.77 o
   2  -1   7     1502.75     1706.35     39.35 o
   3  -1   7      552.82      553.96     19.74 o
   4  -1   7       22.22       21.94      3.25 o
   5  -1   7       97.65       81.44      7.37 o
   6  -1   7        3.89       -4.25      3.49 o
   7  -1   7        2.68        5.05      3.58 o
   8  -1   7        0.41        0.39      6.18 o
   9  -1   7        0.29       10.65      7.98 o
  -9   0   7        0.96       -1.63      3.41 o
  -8   0   7        0.34        1.07      4.06 o
  -7   0   7        2.88        3.21      3.91 o
  -6   0   7       11.27       15.84      2.41 o
  -5   0   7       13.91       13.62      2.08 o
  -4   0   7       30.50       34.55      1.86 o
  -3   0   7     1621.42     1987.13     45.06 o
  -2   0   7        0.18        0.95      0.77 o
  -1   0   7      373.31      358.33     16.37 o
   0   0   7     8461.81     9598.73    191.36 o
   1   0   7       89.63       87.39      3.22 o
   2   0   7       43.79       49.42      1.71 o
   3   0   7     2475.01     2578.34     80.25 o
   4   0   7        8.04        6.31      2.13 o
   5   0   7        0.06        0.86      4.27 o
   6   0   7       15.27       10.01      3.83 o
   7   0   7        2.72       10.29      3.98 o
   8   0   7        0.00        2.26      5.06 o
   9   0   7        0.29        9.22      7.93 o
  -9   1   7        0.73       -0.58      3.67 o
  -8   1   7        1.40       -3.73      3.72 o
  -7   1   7        3.34       -0.49      4.49 o
  -6   1   7       39.35       48.24      4.52 o
  -5   1   7        0.41        4.05      1.80 o
  -4   1   7       39.01       40.81      1.91 o
  -3   1   7      183.75      185.29      6.80 o
  -2   1   7      614.36      661.61     15.38 o
  -1   1   7      229.65      234.03     13.46 o
   0   1   7       18.99       18.97      1.20 o
   1   1   7     3636.59     4300.64     88.90 o
   2   1   7      106.25       97.25      3.94 o
   3   1   7      203.00      214.04      6.78 o
   4   1   7      196.00      192.40      7.24 o
   5   1   7       16.33       13.08      3.65 o
   6   1   7        4.57        5.79      3.17 o
   7   1   7        9.83        7.42      4.01 o
   8   1   7        0.06       10.05      3.99 o
  -9   2   7        2.32        3.83      3.79 o
  -8   2   7        0.84       -1.57      4.14 o
  -7   2   7       55.58       48.43      4.72 o
  -6   2   7      211.78      201.97      7.71 o
  -5   2   7       76.58       83.91      3.28 o
  -4   2   7     1196.76     1129.62     24.37 o
  -3   2   7        0.25        0.00      0.94 o
  -2   2   7      104.80       95.19      3.14 o
  -1   2   7     1195.69     1453.39     32.36 o
   0   2   7       16.34       15.87      0.97 o
   1   2   7      222.61      207.30      7.02 o
   2   2   7     4133.68     4495.64    102.58 o
   3   2   7      170.66      178.37      5.09 o
   4   2   7        3.21        1.29      1.64 o
   5   2   7       39.77       32.17      4.03 o
   6   2   7       77.24       85.15      8.15 o
   7   2   7        0.28        0.20      2.58 o
   8   2   7        0.09        5.93      2.84 o
  -9   3   7        3.37        0.03      3.79 o
  -8   3   7       22.82       31.92      4.25 o
  -7   3   7        1.21        3.66      1.96 o
  -6   3   7      629.54      532.02     17.20 o
  -5   3   7        9.87        9.55      1.72 o
  -4   3   7       92.65       82.13      4.65 o
  -3   3   7        7.09        8.16      1.10 o
  -2   3   7      120.66      110.78      4.25 o
  -1   3   7        0.66        2.42      0.77 o
   0   3   7     3008.32     3418.67     75.43 o
   1   3   7      373.05      341.84     13.32 o
   2   3   7       62.96       65.50      3.06 o
   3   3   7       20.88       17.46      1.73 o
   4   3   7        1.68        2.43      1.77 o
   5   3   7        0.01        0.13      2.30 o
   6   3   7      160.29      136.60      8.20 o
   7   3   7        8.45        9.42      4.82 o
   8   3   7        4.30       15.87      3.72 o
  -9   4   7        0.98        1.88      3.81 o
  -8   4   7        0.81        3.05      3.94 o
  -7   4   7       21.91       25.13      2.72 o
  -6   4   7       81.09       91.56      5.39 o
  -5   4   7      457.26      484.17     12.47 o
  -4   4   7        0.66        1.53      1.04 o
  -3   4   7        5.99        7.70      1.05 o
  -2   4   7      480.71      533.68     12.76 o
  -1   4   7       10.09       12.98      1.42 o
   0   4   7        0.19       -0.52      0.74 o
   1   4   7     1173.09     1114.48     25.02 o
   2   4   7      280.89      269.85      8.78 o
   3   4   7        1.15        1.29      1.34 o
   4   4   7       22.66       10.43      4.86 o
   5   4   7      144.82      137.68     11.03 o
   6   4   7        4.54        5.77      2.98 o
   7   4   7        2.99        0.15      3.18 o
   8   4   7       16.41       26.24      6.14 o
  -9   5   7        0.24        4.52      3.85 o
  -8   5   7        8.85       10.05      2.90 o
  -7   5   7       66.93       76.48      5.64 o
  -6   5   7       14.89       11.55      2.50 o
  -5   5   7        4.31        5.33      1.85 o
  -4   5   7        4.64        3.05      1.74 o
  -3   5   7        3.36        2.46      0.96 o
  -2   5   7        7.72        7.46      1.13 o
  -1   5   7      108.38      110.36      3.16 o
   0   5   7       21.41       18.92      1.52 o
   1   5   7        0.44        1.90      0.83 o
   2   5   7      483.56      373.07      9.57 o
   3   5   7      126.31      136.34      4.91 o
   4   5   7        0.30       -5.86      2.93 o
   5   5   7      753.41      698.52     27.83 o
   6   5   7       13.47       13.24      3.56 o
   7   5   7        0.02        5.28      3.32 o
   8   5   7        0.00       13.43      4.14 o
  -9   6   7        9.63       10.73      4.28 o
  -8   6   7        4.69        4.74      2.79 o
  -7   6   7        1.87        5.09      2.76 o
  -6   6   7       40.70       31.61      3.12 o
  -5   6   7       11.22        6.78      2.12 o
  -4   6   7        0.32       -0.86      1.15 o
  -3   6   7        3.13        5.29      1.12 o
  -2   6   7        0.34       -0.44      0.85 o
  -1   6   7       66.19       68.90      3.13 o
   0   6   7       69.89       75.81      2.94 o
   1   6   7        0.06        1.93      1.17 o
   2   6   7       41.13       42.05      3.07 o
   3   6   7        0.06       16.84      2.98 o
   4   6   7        9.32       15.32      3.21 o
   5   6   7       43.71       46.60      5.14 o
   6   6   7        4.76       12.34      3.72 o
   7   6   7        0.31        2.49      3.41 o
   8   6   7        1.17       10.91      3.56 o
  -9   7   7        1.55        3.32      3.71 o
  -8   7   7        0.00        2.10      3.29 o
  -7   7   7        2.13        3.11      1.89 o
  -6   7   7        1.34        4.66      2.22 o
  -5   7   7      387.26      371.53     12.70 o
  -4   7   7        3.01        2.31      1.34 o
  -3   7   7      119.70      106.91      3.61 o
  -2   7   7       86.17       73.82      2.74 o
  -1   7   7       18.77       23.33      1.77 o
   0   7   7       48.37       51.99      2.93 o
   1   7   7        0.24        5.81      1.26 o
   2   7   7       50.82       62.35      5.05 o
   3   7   7      109.92      112.76      6.76 o
   4   7   7      333.22      288.93     19.74 o
   5   7   7        2.64        5.55      2.93 o
   6   7   7        0.21        4.90      3.23 o
   7   7   7        0.58        5.89      3.39 o
  -9   8   7        1.05       -3.33      6.73 o
  -8   8   7        0.36        1.38      2.53 o
  -7   8   7       18.73        9.76      2.88 o
  -6   8   7       15.92       17.82      2.71 o
  -5   8   7       31.92       41.05      3.47 o
  -4   8   7        3.91        2.90      1.42 o
  -3   8   7        7.33        8.46      1.48 o
  -2   8   7       70.56       76.61      3.21 o
  -1   8   7      463.61      470.77     11.56 o
   0   8   7        6.44        5.03      1.70 o
   1   8   7        9.79        7.28      1.41 o
   2   8   7     2036.21     1929.88     68.74 o
   3   8   7      441.31      449.02     27.50 o
   4   8   7       42.40       42.15      4.60 o
   5   8   7       38.27       35.51      4.61 o
   6   8   7        3.16       10.29      3.48 o
   7   8   7        0.01        4.51      3.63 o
  -9   9   7        2.21       -2.50      5.47 o
  -8   9   7        2.03        4.49      2.61 o
  -7   9   7       13.07       12.68      3.24 o
  -6   9   7       29.92       28.97      2.61 o
  -5   9   7        0.03        1.34      2.06 o
  -4   9   7        8.42        8.84      1.80 o
  -3   9   7      302.60      297.82      8.73 o
  -2   9   7       14.58       15.97      1.92 o
  -1   9   7       36.70       39.11      2.53 o
   0   9   7      155.63      172.55      7.33 o
   1   9   7        8.41       12.46      2.62 o
   2   9   7        1.35        3.55      2.96 o
   3   9   7     1177.01     1173.81     37.17 o
   4   9   7      104.94      116.32     12.81 o
   5   9   7        1.76        7.54      3.96 o
   6   9   7        1.35        0.83      4.72 o
   7   9   7        0.90        1.37      5.39 o
  -9  10   7        2.40       -2.02      5.39 o
  -8  10   7        0.96        3.80      4.48 o
  -7  10   7        3.30        8.87      3.77 o
  -6  10   7        4.57        5.79      3.86 o
  -5  10   7       37.27       32.96      3.87 o
  -4  10   7       10.53       10.64      2.28 o
  -3  10   7        2.33        1.55      1.16 o
  -2  10   7      727.99      773.46     20.28 o
  -1  10   7       12.78       13.38      2.21 o
   0  10   7       45.08       40.16      3.64 o
   1  10   7       40.08       29.46      3.41 o
   2  10   7       35.78       44.89      5.32 o
   3  10   7        0.79        6.29      3.59 o
   4  10   7       14.73        5.75      4.07 o
   5  10   7        7.06        4.56      8.15 o
   6  10   7        0.00       -2.00      3.78 o
   7  10   7        6.83        6.82      5.17 o
  -9  11   7        1.30        9.31      6.46 o
  -8  11   7        0.00        7.38      3.56 o
  -7  11   7        0.52        4.54      5.99 o
  -6  11   7        0.54        3.55      2.70 o
  -5  11   7       16.98       11.79      3.11 o
  -4  11   7        2.12        4.85      2.14 o
  -3  11   7        0.19       -1.15      1.84 o
  -2  11   7       11.83       11.94      2.15 o
  -1  11   7      386.88      340.30     11.08 o
   0  11   7        6.42        4.23      1.97 o
   1  11   7       47.06       40.81      5.18 o
   2  11   7      357.67      309.82     15.58 o
   3  11   7        0.79        2.08      3.02 o
   4  11   7        0.21        1.14      4.56 o
   5  11   7        4.10        2.89      4.37 o
   6  11   7        1.16        4.68      4.83 o
  -8  12   7        1.70        3.98      4.00 o
  -7  12   7        0.26        4.38      3.42 o
  -6  12   7       20.01       14.31      4.53 o
  -5  12   7        1.85        1.89      2.97 o
  -4  12   7        1.38        4.40      2.18 o
  -3  12   7       45.49       47.39      6.04 o
  -2  12   7        1.40        4.28      2.50 o
  -1  12   7        6.42        6.52      2.68 o
   0  12   7      921.49      899.23     31.80 o
   1  12   7       10.07        5.31      2.55 o
   2  12   7        0.53        1.51      5.81 o
   3  12   7       60.50       64.51      6.65 o
   4  12   7        1.54       -4.87      4.38 o
   5  12   7        4.65        1.39      5.76 o
   6  12   7       19.83       25.47      7.12 o
  -8  13   7        2.04        9.49      8.80 o
  -7  13   7        0.52        6.00      6.79 o
  -6  13   7        6.14        4.83      2.99 o
  -5  13   7        1.18        2.51      2.86 o
  -4  13   7        7.53        6.86      2.34 o
  -3  13   7        2.16        5.47      2.70 o
  -2  13   7      100.32       78.14      5.44 o
  -1  13   7        4.84        2.01      2.49 o
   0  13   7        0.09        3.51      2.50 o
   1  13   7        4.90        1.97      2.68 o
   2  13   7        4.93        5.16      2.57 o
   3  13   7        0.26       -3.70      4.16 o
   4  13   7        7.99        5.31      5.84 o
   5  13   7        3.81        3.51      6.39 o
   6  13   7        2.05        9.88      7.41 o
  -8  14   7        0.12       -8.54      6.82 o
  -7  14   7        0.23        5.76      4.13 o
  -6  14   7        0.23       -0.01      2.83 o
  -5  14   7        0.69       -2.80      3.32 o
  -4  14   7       12.30       16.63      3.39 o
  -3  14   7        2.06        2.75      2.61 o
  -2  14   7        6.33        6.99      2.82 o
  -1  14   7       40.27       37.32      4.21 o
   0  14   7        2.32        2.05      3.31 o
   1  14   7       13.04       14.13      3.48 o
   2  14   7       69.12       71.69      5.88 o
   3  14   7        4.65        3.57      3.10 o
   4  14   7        2.60       -0.64      7.67 o
   5  14   7        4.33        2.04      6.84 o
  -7  15   7        0.10        3.16      4.14 o
  -6  15   7        0.00        3.91      4.60 o
  -5  15   7        1.08       -2.44      3.46 o
  -4  15   7        0.39        7.79      3.25 o
  -3  15   7        2.23        4.53      2.84 o
  -2  15   7       16.52       15.13      3.46 o
  -1  15   7        0.12       -1.05      2.70 o
   0  15   7      479.79      403.39     16.14 o
   1  15   7       19.72       25.11      7.37 o
   2  15   7        2.49        3.45      3.28 o
   3  15   7        5.97        6.15      3.92 o
   4  15   7        7.60       12.92      5.03 o
   5  15   7        0.72        8.52      4.81 o
  -7  16   7        0.02      -10.99      6.95 o
  -6  16   7        5.69        4.94      4.40 o
  -5  16   7        5.41        1.33      5.92 o
  -4  16   7        0.13       -1.30      7.01 o
  -3  16   7       25.23       25.90      5.50 o
  -2  16   7       92.65       87.34      6.21 o
  -1  16   7        5.61       11.12      3.46 o
   0  16   7        8.22        8.42      3.24 o
   1  16   7        0.04        4.90      3.16 o
   2  16   7        0.73        1.96      4.16 o
   3  16   7        1.92        2.25      4.87 o
   4  16   7        0.16        6.04      4.18 o
  -7  17   7        0.00       -5.07      8.06 o
  -6  17   7        0.00       -3.31      7.44 o
  -5  17   7        2.12       -1.71      4.32 o
  -4  17   7        3.68        7.44      3.36 o
  -3  17   7        0.01        1.67      3.29 o
  -2  17   7       13.19        8.83      3.59 o
  -1  17   7       13.48       11.75      3.66 o
   0  17   7        0.01        3.32      3.17 o
   1  17   7        2.21        4.61      3.46 o
   2  17   7        4.94        4.46      4.08 o
   3  17   7        0.32        6.17      8.48 o
   4  17   7        0.64       12.33      5.13 o
  -6  18   7        3.06        0.60      8.22 o
  -5  18   7        2.65       -4.35      7.67 o
  -4  18   7        5.94        5.78      3.76 o
  -3  18   7        2.43        1.59      3.37 o
  -2  18   7        4.30        4.01      4.95 o
  -1  18   7        0.00        2.73      3.21 o
   0  18   7        1.97        2.12      4.13 o
   1  18   7        0.53        1.55      3.35 o
   2  18   7        0.71        7.41      3.20 o
   3  18   7       18.75       16.00      4.99 o
  -5  19   7        4.39      -14.39      7.33 o
  -4  19   7        0.85        4.68      9.61 o
  -3  19   7        1.48        6.61      4.79 o
  -2  19   7        0.12        9.11      4.40 o
  -1  19   7        0.34       -2.47      3.40 o
   0  19   7        7.58       17.41      5.41 o
   1  19   7       60.79       70.10      8.49 o
   2  19   7        3.07       13.80      4.09 o
  -4  20   7        1.53        3.71      4.75 o
  -3  20   7        3.28        6.77      5.57 o
  -2  20   7        1.40       -2.07     10.67 o
  -1  20   7       38.57       43.68      6.99 o
   0  20   7       10.88       20.17      5.28 o
   1  20   7        1.54        0.04      4.70 o
  -3  21   7       16.91       19.19     11.85 o
  -2  21   7        0.80        4.14      4.74 o
  -1  21   7       13.65       21.48      6.87 o
   0 -24   8       64.77       74.34     11.06 o
   1 -24   8        6.54       17.56      7.12 o
   2 -24   8        0.42       13.92      6.72 o
  -2 -23   8       28.14       26.93      8.84 o
  -1 -23   8        0.04       11.90      6.31 o
   0 -23   8        1.81       23.85      6.19 o
   1 -23   8        6.16       17.16      5.72 o
   2 -23   8        7.25        4.26      5.57 o
   3 -23   8        2.24       -2.57      5.55 o
  -3 -22   8        0.10        4.70      6.62 o
  -2 -22   8        0.49       -1.98      5.96 o
  -1 -22   8        0.43        9.64      6.43 o
   0 -22   8        0.79        6.30      5.36 o
   1 -22   8        8.90        9.25      4.57 o
   2 -22   8        6.78       10.86     10.26 o
   3 -22   8        7.26       10.31      4.65 o
   4 -22   8        0.80       -3.60      4.28 o
  -4 -21   8        0.62       -2.63      6.45 o
  -3 -21   8       10.29       10.21      6.56 o
  -2 -21   8       11.60        9.75      6.61 o
  -1 -21   8       21.94       14.25      4.89 o
   0 -21   8      167.36      173.55     11.07 o
   1 -21   8        5.87        7.52      4.28 o
   2 -21   8       13.54       13.40      4.62 o
   3 -21   8        0.01       -0.22      3.91 o
   4 -21   8        6.10        2.43      4.75 o
   5 -21   8        2.03        6.06      4.99 o
  -4 -20   8        0.57       -2.53      5.55 o
  -3 -20   8        0.16        2.84      5.88 o
  -2 -20   8      110.72      101.44     25.61 o
  -1 -20   8       10.19       15.83      4.64 o
   0 -20   8        0.78        2.71      6.08 o
   1 -20   8       78.37       84.47      8.06 o
   2 -20   8        1.63        1.52      3.86 o
   3 -20   8        1.79        3.30      3.21 o
   4 -20   8       11.06        6.39      4.71 o
   5 -20   8        1.67        1.12      4.71 o
   6 -20   8        1.32       -5.29      6.36 o
  -4 -19   8       40.44       60.95     10.45 o
  -3 -19   8        0.00       -2.16      4.08 o
  -2 -19   8        0.20        1.88      3.86 o
  -1 -19   8       79.63       75.22      7.69 o
   0 -19   8        0.00        0.25      3.31 o
   1 -19   8        4.28        2.87      3.37 o
   2 -19   8        1.88       -0.74      2.90 o
   3 -19   8        4.48        4.58      3.06 o
   4 -19   8        0.00       -1.17      3.76 o
   5 -19   8        0.01        2.68      4.31 o
   6 -19   8        0.35       -0.66      9.11 o
  -4 -18   8       41.23       39.14      6.07 o
  -3 -18   8       60.41       71.77      7.45 o
  -2 -18   8        2.23        1.95      5.10 o
  -1 -18   8        4.74        9.42      3.55 o
   0 -18   8       10.39        9.56      3.76 o
   1 -18   8        3.67        1.12      2.95 o
   2 -18   8        1.77        0.38      2.80 o
   3 -18   8       34.80       32.14      4.96 o
   4 -18   8       14.05       16.43      4.86 o
   5 -18   8        1.49        4.26      7.58 o
   6 -18   8        5.44        4.88      4.47 o
  -5 -17   8        6.09        2.63      6.38 o
  -4 -17   8        4.97        9.55      4.14 o
  -3 -17   8        0.07        1.03      3.43 o
  -2 -17   8       23.77       29.29      4.92 o
  -1 -17   8        1.84        4.64      2.53 o
   0 -17   8        3.82        3.73      2.60 o
   1 -17   8       38.23       32.88      3.99 o
   2 -17   8       30.09       28.54      4.09 o
   3 -17   8        0.21        2.85      3.67 o
   4 -17   8       74.34       79.98     10.80 o
   5 -17   8       16.74       21.08      5.48 o
   6 -17   8        0.00       -0.23      6.82 o
   7 -17   8        0.05        7.85      7.96 o
  -5 -16   8        0.15       -3.32      5.25 o
  -4 -16   8       36.01       43.31      7.12 o
  -3 -16   8        8.89        7.48      4.79 o
  -2 -16   8       17.92       18.53      3.18 o
  -1 -16   8       89.29       98.03      5.54 o
   0 -16   8        7.20        6.74      2.45 o
   1 -16   8        9.73        9.41      2.86 o
   2 -16   8      468.34      473.36     18.12 o
   3 -16   8       24.01       29.99      4.19 o
   4 -16   8        2.47       -1.20      3.59 o
   5 -16   8      124.40      123.16     12.20 o
   6 -16   8        2.59        8.37      6.73 o
   7 -16   8        2.00        7.26      7.44 o
  -7 -15   8        0.36        2.71      5.89 o
  -6 -15   8        6.49        2.68      4.61 o
  -5 -15   8        6.07        8.74      4.75 o
  -4 -15   8       23.63       22.47      3.76 o
  -3 -15   8       66.25       70.64      7.51 o
  -2 -15   8        0.30       -1.21      1.97 o
  -1 -15   8        5.93        3.09      2.05 o
   0 -15   8       54.57       69.85      4.20 o
   1 -15   8       11.98        9.02      2.47 o
   2 -15   8       55.84       46.90      3.93 o
   3 -15   8      303.41      292.48     10.79 o
   4 -15   8       23.41       27.61      3.43 o
   5 -15   8       11.12       13.94      3.07 o
   6 -15   8       10.00       16.18      5.13 o
   7 -15   8        1.53        8.79      4.95 o
  -7 -14   8        0.09       10.10      6.42 o
  -6 -14   8        2.22        4.58      4.60 o
  -5 -14   8      105.57       91.75      7.56 o
  -4 -14   8       75.08       86.72      6.42 o
  -3 -14   8      209.83      196.59     10.67 o
  -2 -14   8       70.85       80.46      4.95 o
  -1 -14   8        6.85        4.17      2.11 o
   0 -14   8        2.62        0.68      1.68 o
   1 -14   8      413.67      405.26     13.75 o
   2 -14   8       29.64       25.25      3.07 o
   3 -14   8       68.22       62.77      4.60 o
   4 -14   8      127.59      103.01     10.60 o
   5 -14   8       26.17       23.94      3.37 o
   6 -14   8        0.00        8.72      4.57 o
   7 -14   8        0.63        7.62      4.89 o
   8 -14   8        0.64        9.53      5.52 o
  -7 -13   8        0.33        3.86      5.76 o
  -6 -13   8        6.10       15.24      9.56 o
  -5 -13   8      103.00       93.31     11.17 o
  -4 -13   8     1574.47     1572.54    117.57 o
  -3 -13   8       18.92       24.10      3.43 o
  -2 -13   8        3.91        0.18      1.15 o
  -1 -13   8     1476.70     1418.22     40.54 o
   0 -13   8        1.89        1.14      1.63 o
   1 -13   8       51.04       53.04      5.42 o
   2 -13   8       28.22       30.49      2.75 o
   3 -13   8       17.75       14.31      2.33 o
   4 -13   8       14.25        8.88      2.43 o
   5 -13   8       13.19        7.84      3.69 o
   6 -13   8        8.69        3.89      3.99 o
   7 -13   8        0.03        2.24      3.92 o
   8 -13   8        0.75        9.98      4.75 o
  -8 -12   8        0.06        1.89      6.92 o
  -7 -12   8        0.00        3.42      6.07 o
  -6 -12   8       49.02       31.83      8.62 o
  -5 -12   8       45.74       41.26      8.64 o
  -4 -12   8      264.51      278.98     19.74 o
  -3 -12   8       56.26       72.19     13.54 o
  -2 -12   8       14.47       15.23      3.86 o
  -1 -12   8       16.74       17.13      2.55 o
   0 -12   8       17.74       18.04      1.73 o
   1 -12   8       22.25       17.86      1.95 o
   2 -12   8        0.90       -0.92      2.78 o
   3 -12   8      533.06      558.69     14.64 o
   4 -12   8        2.79        2.49      2.08 o
   5 -12   8        6.10        4.81      2.60 o
   6 -12   8       16.31       17.07      4.18 o
   7 -12   8        1.26        1.93      3.73 o
   8 -12   8        0.83       10.27      4.56 o
  -8 -11   8       23.47       36.56      9.52 o
  -7 -11   8        2.20       -2.30      5.41 o
  -6 -11   8        0.00        7.36      6.09 o
  -5 -11   8      720.80      662.20     47.27 o
  -4 -11   8       42.90       51.79      5.25 o
  -3 -11   8      195.21      205.06     11.49 o
  -2 -11   8      185.48      202.27     10.67 o
  -1 -11   8        5.70        5.40      1.21 o
   0 -11   8        8.04        8.05      1.25 o
   1 -11   8        4.13        7.31      1.34 o
   2 -11   8        0.25        0.70      0.94 o
   3 -11   8        1.06        1.33      1.24 o
   4 -11   8      178.00      134.09      4.18 o
   5 -11   8       22.87       23.82      3.01 o
   6 -11   8        0.67        4.12      3.98 o
   7 -11   8       39.08       36.77      5.27 o
   8 -11   8       10.04       15.23      4.63 o
  -8 -10   8       31.42       27.51      8.88 o
  -7 -10   8        2.98        5.65      6.74 o
  -6 -10   8        5.86       10.14      6.25 o
  -5 -10   8      184.42      210.64     18.00 o
  -4 -10   8      356.10      330.73     15.97 o
  -3 -10   8       20.62       23.86      2.32 o
  -2 -10   8       23.73       26.27      1.43 o
  -1 -10   8       14.49        9.86      1.21 o
   0 -10   8        1.41        2.02      1.08 o
   1 -10   8       39.66       43.00      1.41 o
   2 -10   8      520.86      547.34     10.82 o
   3 -10   8       76.56       82.11      2.78 o
   4 -10   8        9.80        9.17      1.76 o
   5 -10   8       84.64       86.63      4.18 o
   6 -10   8        3.28        3.17      2.50 o
   7 -10   8       27.93       33.42      5.10 o
   8 -10   8        0.90        6.70      4.14 o
  -8  -9   8       14.94       24.90      8.29 o
  -7  -9   8        1.78       -3.73      5.55 o
  -6  -9   8        1.74        3.58      5.51 o
  -5  -9   8        0.57        4.30      2.96 o
  -4  -9   8        2.40        3.68      1.79 o
  -3  -9   8        0.49       -1.01      0.96 o
  -2  -9   8        8.07        9.44      0.71 o
  -1  -9   8       40.54       40.05      1.98 o
   0  -9   8     3210.47     3613.23     82.60 o
   1  -9   8      106.77      109.61      2.40 o
   2  -9   8        9.34        9.18      1.04 o
   3  -9   8      134.27      112.15      3.21 o
   4  -9   8       33.29       35.62      2.44 o
   5  -9   8        8.56        9.44      2.09 o
   6  -9   8      153.91      143.21      6.60 o
   7  -9   8        0.03        0.47      3.30 o
   8  -9   8        3.84       14.84      4.62 o
  -9  -8   8       13.51        8.48      6.97 o
  -8  -8   8        3.19        2.13      6.02 o
  -7  -8   8        0.54        4.12      3.66 o
  -6  -8   8        4.93        5.98      3.79 o
  -5  -8   8        5.96        3.97      2.82 o
  -4  -8   8       36.20       38.85      2.27 o
  -3  -8   8      149.82      148.40      4.48 o
  -2  -8   8      129.34      128.43      3.40 o
  -1  -8   8       65.44       64.35      2.37 o
   0  -8   8       32.15       35.34      2.06 o
   1  -8   8       52.30       83.21      2.13 o
   2  -8   8      154.24      152.64      4.26 o
   3  -8   8       15.21       17.92      1.65 o
   4  -8   8       15.13       19.33      1.98 o
   5  -8   8       13.42        8.06      2.07 o
   6  -8   8       40.00       36.25      3.50 o
   7  -8   8       15.29        8.25      4.31 o
   8  -8   8        4.64        6.45      4.14 o
  -9  -7   8        7.23       11.42      7.58 o
  -8  -7   8        0.13        0.77      4.24 o
  -7  -7   8        1.90        3.80      4.24 o
  -6  -7   8        5.01        4.09      1.88 o
  -5  -7   8       68.87       66.75      3.54 o
  -4  -7   8      710.93      699.81     17.95 o
  -3  -7   8       37.19       36.00      1.73 o
  -2  -7   8      110.48      108.13      2.53 o
  -1  -7   8     7114.10     8431.79    191.19 o
   0  -7   8       12.46       15.44      1.60 o
   1  -7   8       51.31       55.88      1.52 o
   2  -7   8      713.94      850.85     15.26 o
   3  -7   8       12.65       12.97      1.29 o
   4  -7   8        7.46        5.99      1.57 o
   5  -7   8        6.69        4.04      2.17 o
   6  -7   8       22.61       18.25      2.67 o
   7  -7   8        0.08        1.26      3.26 o
   8  -7   8        0.02        6.10      4.06 o
   9  -7   8        2.33       13.79      4.75 o
  -9  -6   8        5.75       11.91      5.43 o
  -8  -6   8        1.26       -0.65      4.06 o
  -7  -6   8        1.17       -2.21      3.80 o
  -6  -6   8       63.39       72.65      8.51 o
  -5  -6   8        0.12       -0.44      1.73 o
  -4  -6   8       39.69       37.56      2.16 o
  -3  -6   8       19.53       33.37      1.67 o
  -2  -6   8       41.70       44.10      1.41 o
  -1  -6   8       92.05       90.72      2.21 o
   0  -6   8       88.04      114.60      2.57 o
   1  -6   8       16.60       15.82      0.83 o
   2  -6   8       26.46       27.16      1.26 o
   3  -6   8       74.86      101.21      2.99 o
   4  -6   8        0.00       -1.35      1.20 o
   5  -6   8        2.18        2.32      1.87 o
   6  -6   8        1.51        0.87      2.09 o
   7  -6   8       16.98       18.84      4.30 o
   8  -6   8        0.06        3.79      4.10 o
   9  -6   8        0.75        7.77      4.37 o
  -9  -5   8        3.23        5.58      4.99 o
  -8  -5   8        3.95        2.91      4.48 o
  -7  -5   8        5.36        9.53      4.17 o
  -6  -5   8       42.17       45.37      5.13 o
  -5  -5   8      241.79      220.05     13.41 o
  -4  -5   8       17.33       18.88      2.04 o
  -3  -5   8        4.72        4.53      2.85 o
  -2  -5   8      130.25      186.56      4.35 o
  -1  -5   8        8.42        7.95      0.63 o
   0  -5   8        3.44        3.00      0.52 o
   1  -5   8     1048.93     1093.26     19.09 o
   2  -5   8        7.47        6.34      0.83 o
   3  -5   8        1.32        2.11      0.64 o
   4  -5   8       62.28       57.20      3.03 o
   5  -5   8        0.00       -0.70      1.61 o
   6  -5   8        1.49       -1.04      1.72 o
   7  -5   8       17.21       12.72      3.96 o
   8  -5   8        1.54        6.62      3.90 o
   9  -5   8        0.43        8.24      4.26 o
  -9  -4   8        7.37        8.72      5.24 o
  -8  -4   8        0.10       -4.60      3.86 o
  -7  -4   8       26.89       19.68      4.71 o
  -6  -4   8        0.52       -4.43      2.34 o
  -5  -4   8      192.58      194.69      6.94 o
  -4  -4   8       79.64       65.23      3.85 o
  -3  -4   8        0.01       -0.42      0.70 o
  -2  -4   8       28.86       26.96      1.20 o
  -1  -4   8      246.15      289.81      5.67 o
   0  -4   8       27.55       27.24      1.02 o
   1  -4   8       33.51       37.06      1.62 o
   2  -4   8        0.01        0.63      0.88 o
   3  -4   8       17.99       17.30      1.48 o
   4  -4   8        1.10       -0.67      1.35 o
   5  -4   8        0.14        2.14      1.76 o
   6  -4   8       10.25        9.42      3.22 o
   7  -4   8        0.75        1.33      3.33 o
   8  -4   8       27.54       23.95      4.89 o
   9  -4   8        1.54        7.87      4.30 o
  -9  -3   8        9.59       18.97      5.47 o
  -8  -3   8        0.43       -1.76      3.71 o
  -7  -3   8        3.56        0.86      3.50 o
  -6  -3   8       40.99       53.97      5.98 o
  -5  -3   8        2.58        2.56      2.13 o
  -4  -3   8        9.04        6.48      0.90 o
  -3  -3   8       27.47       16.73      1.21 o
  -2  -3   8       11.21       13.09      1.18 o
  -1  -3   8       10.05       10.09      0.74 o
   0  -3   8       20.19       19.63      1.27 o
   1  -3   8        0.97        1.06      0.58 o
   2  -3   8       22.72       22.89      1.11 o
   3  -3   8       73.50       63.37      3.03 o
   4  -3   8       14.94       17.05      2.58 o
   5  -3   8        3.04        4.52      3.17 o
   6  -3   8        3.23       -1.32      2.76 o
   7  -3   8       15.37       16.52      3.91 o
   8  -3   8        2.27        2.11      3.38 o
   9  -3   8        0.65        4.28      5.40 o
  -9  -2   8        1.61        8.25      4.59 o
  -8  -2   8        1.36        3.87      4.01 o
  -7  -2   8        0.64       -2.26      3.41 o
  -6  -2   8       10.49       11.52      5.08 o
  -5  -2   8       76.21       80.23      4.75 o
  -4  -2   8        7.03        4.41      1.59 o
  -3  -2   8        6.38        2.71      1.30 o
  -2  -2   8     1281.52     1520.48     34.61 o
  -1  -2   8        1.93        1.38      0.64 o
   0  -2   8       23.87       24.84      1.27 o
   1  -2   8     2982.22     3433.57     70.84 o
   2  -2   8       78.43       67.50      2.12 o
   3  -2   8       11.87       13.17      1.69 o
   4  -2   8        4.75        9.19      2.24 o
   5  -2   8        6.96        4.74      3.27 o
   6  -2   8        0.16        3.03      3.14 o
   7  -2   8       35.46       38.95      5.09 o
   8  -2   8        2.54        2.55      7.37 o
  -9  -1   8        3.64       10.55      5.21 o
  -8  -1   8        5.66        1.81      4.07 o
  -7  -1   8        7.13        1.12      3.65 o
  -6  -1   8        0.10       -0.85      3.13 o
  -5  -1   8        0.06       -0.25      0.98 o
  -4  -1   8      264.32      284.20      6.72 o
  -3  -1   8       82.31       79.90      3.43 o
  -2  -1   8       31.90       37.02      1.76 o
  -1  -1   8     1406.01     1743.13     42.47 o
   0  -1   8       15.31       12.95      0.85 o
   1  -1   8       11.13       12.15      1.18 o
   2  -1   8        0.13        1.18      0.77 o
   3  -1   8      581.55      623.23     20.48 o
   4  -1   8        3.45        3.84      2.04 o
   5  -1   8      103.46       96.29      7.48 o
   6  -1   8        4.74        2.22      4.20 o
   7  -1   8        6.40        9.77      4.10 o
   8  -1   8       19.11       12.39      5.38 o
  -9   0   8        0.48        3.58      4.68 o
  -8   0   8        0.09        1.34      4.05 o
  -7   0   8        1.87        2.30      3.91 o
  -6   0   8       26.81       27.61      2.47 o
  -5   0   8        0.72        0.30      1.21 o
  -4   0   8       34.93       39.06      2.13 o
  -3   0   8     4160.97     4611.94    103.52 o
  -2   0   8       37.09       43.68      2.15 o
  -1   0   8       74.38       81.01      5.05 o
   0   0   8     3887.20     4744.49     89.16 o
   1   0   8       23.94       23.45      1.67 o
   2   0   8        1.17        0.26      1.05 o
   3   0   8     1242.55     1356.85     37.13 o
   4   0   8        0.79        1.15      1.66 o
   5   0   8        8.66        6.34      3.17 o
   6   0   8        2.73        1.19      3.09 o
   7   0   8        0.02        2.44      5.64 o
   8   0   8        4.15        6.94      3.60 o
  -9   1   8        1.07       -0.24      7.30 o
  -8   1   8        0.44        6.69      5.35 o
  -7   1   8        2.16        1.75      1.37 o
  -6   1   8        2.03       -0.93      2.10 o
  -5   1   8       11.44       17.25      2.01 o
  -4   1   8       28.38       30.39      2.44 o
  -3   1   8      754.94      746.14     17.55 o
  -2   1   8      125.30      143.49      6.05 o
  -1   1   8       57.40       59.41      3.20 o
   0   1   8       55.98       53.42      2.31 o
   1   1   8      425.06      454.77     10.07 o
   2   1   8      106.49      102.40      4.98 o
   3   1   8       59.46       62.05      3.75 o
   4   1   8       13.65       13.26      2.30 o
   5   1   8        0.00       -2.65      2.12 o
   6   1   8        0.36       -2.02      2.53 o
   7   1   8       13.00       14.66      3.59 o
   8   1   8        9.00       16.01      3.72 o
  -9   2   8        1.41        3.43      3.64 o
  -8   2   8       24.81       24.43      5.63 o
  -7   2   8       12.37       18.49      2.38 o
  -6   2   8        3.47        1.93      2.59 o
  -5   2   8        4.57        6.81      1.79 o
  -4   2   8      171.40      197.52      6.00 o
  -3   2   8        4.33        6.73      0.99 o
  -2   2   8      342.56      334.95     13.24 o
  -1   2   8     3828.45     4522.20     99.50 o
   0   2   8       47.67       48.53      2.04 o
   1   2   8      193.23      193.43      8.98 o
   2   2   8       34.91       39.09      1.96 o
   3   2   8       55.18       46.69      2.49 o
   4   2   8        0.05       -1.78      1.95 o
   5   2   8       15.63       19.88      3.52 o
   6   2   8       18.95       21.12      3.84 o
   7   2   8        6.24       10.03      3.41 o
   8   2   8       25.65       35.40      4.54 o
  -9   3   8       10.93        0.79      3.69 o
  -8   3   8       47.17       47.99      5.22 o
  -7   3   8        2.22        6.53      1.97 o
  -6   3   8        7.13       14.16      2.50 o
  -5   3   8       25.62       27.69      2.95 o
  -4   3   8       22.51       26.58      2.19 o
  -3   3   8      805.30      788.63     17.19 o
  -2   3   8       65.85       61.14      3.34 o
  -1   3   8        2.63        2.64      0.86 o
   0   3   8      664.20      739.85     18.98 o
   1   3   8       60.70       62.87      4.18 o
   2   3   8        6.49        8.96      1.21 o
   3   3   8       25.52       40.00      2.42 o
   4   3   8       70.23       72.35      5.29 o
   5   3   8        1.25        2.51      2.67 o
   6   3   8        3.25        8.60      3.27 o
   7   3   8       49.30       43.03      5.04 o
   8   3   8       14.97       16.95      6.88 o
  -9   4   8        1.08        2.60      3.90 o
  -8   4   8       50.52       41.94     10.61 o
  -7   4   8        1.76        5.72      2.05 o
  -6   4   8        5.92        8.42      2.19 o
  -5   4   8      137.98      136.09      5.10 o
  -4   4   8        0.29        0.42      1.40 o
  -3   4   8        0.00        2.10      0.99 o
  -2   4   8     1151.87     1224.13     28.22 o
  -1   4   8        4.04        5.30      0.95 o
   0   4   8        7.87        8.10      1.25 o
   1   4   8      262.00      218.08      5.61 o
   2   4   8       89.49       95.28      4.74 o
   3   4   8       13.10       11.41      1.77 o
   4   4   8      173.39      156.67      8.15 o
   5   4   8        3.67        2.89      2.83 o
   6   4   8        1.24        4.97      2.75 o
   7   4   8       65.18       65.02      6.15 o
   8   4   8        0.60       10.61      3.18 o
  -9   5   8        3.74        3.57      3.70 o
  -8   5   8       21.57       25.97      4.26 o
  -7   5   8        4.36        7.69      2.22 o
  -6   5   8        0.00        1.70      1.94 o
  -5   5   8        3.67        4.63      2.27 o
  -4   5   8      153.52      148.78      4.54 o
  -3   5   8        0.40        0.44      1.23 o
  -2   5   8        0.56       -0.77      1.02 o
  -1   5   8      125.10      162.99      4.33 o
   0   5   8       14.33       13.74      1.42 o
   1   5   8        1.01        1.77      0.98 o
   2   5   8      239.98      264.88      9.42 o
   3   5   8      187.90      177.33      7.61 o
   4   5   8       14.59       11.70      3.78 o
   5   5   8        1.87        3.30      2.90 o
   6   5   8      111.15      115.66     11.50 o
   7   5   8        6.33        8.36      3.60 o
   8   5   8        2.48        8.05      3.16 o
  -9   6   8        3.75        8.30      3.74 o
  -8   6   8        0.02       -1.37      2.49 o
  -7   6   8        4.68       -0.07      2.03 o
  -6   6   8       70.27       61.76      4.07 o
  -5   6   8       18.10       20.08      2.81 o
  -4   6   8        2.58        0.66      1.34 o
  -3   6   8       83.72       84.93      3.12 o
  -2   6   8        0.47        0.91      1.03 o
  -1   6   8       21.21       19.69      1.94 o
   0   6   8      761.49      660.37     17.32 o
   1   6   8       59.21       56.00      2.54 o
   2   6   8       15.23       17.74      2.43 o
   3   6   8     3620.45     3484.23    106.61 o
   4   6   8        0.19        1.46      2.71 o
   5   6   8        1.09        2.90      2.94 o
   6   6   8       91.16       92.54      7.08 o
   7   6   8        2.35        4.79      3.31 o
  -9   7   8        0.18       -3.06      3.22 o
  -8   7   8        2.63        2.59      2.65 o
  -7   7   8        0.48       -0.01      2.45 o
  -6   7   8        2.14        2.80      2.17 o
  -5   7   8      154.01      135.98      5.98 o
  -4   7   8        2.71        0.65      1.41 o
  -3   7   8      119.75      112.75      3.80 o
  -2   7   8       44.45       51.88      2.74 o
  -1   7   8        0.84        2.32      1.15 o
   0   7   8       12.90       14.30      2.26 o
   1   7   8      482.43      503.66     13.21 o
   2   7   8        1.36        5.15      2.50 o
   3   7   8       59.59       62.55      4.26 o
   4   7   8      138.22      124.80      9.90 o
   5   7   8        5.85       14.33      5.09 o
   6   7   8        6.60        6.73      3.18 o
   7   7   8        0.33        7.55      3.53 o
  -9   8   8        0.04       -0.01      3.59 o
  -8   8   8        0.78        4.62      2.62 o
  -7   8   8        0.38       -0.07      2.34 o
  -6   8   8        0.79        2.30      2.00 o
  -5   8   8        2.97        8.23      2.36 o
  -4   8   8       85.76       85.17      3.73 o
  -3   8   8        0.30       -0.44      1.23 o
  -2   8   8       38.83       42.53      1.86 o
  -1   8   8      405.87      399.16     12.69 o
   0   8   8       81.84       83.80      4.15 o
   1   8   8      107.15       97.09      5.82 o
   2   8   8     2707.40     2367.16     83.82 o
   3   8   8       15.63       17.87      2.92 o
   4   8   8        0.00       -0.13      2.64 o
   5   8   8        0.50        3.58      3.33 o
   6   8   8        7.26        8.18      3.31 o
   7   8   8        0.01        9.13      3.88 o
  -9   9   8        0.01        3.51      5.93 o
  -8   9   8        1.96        6.93      3.77 o
  -7   9   8        9.67        3.87      3.41 o
  -6   9   8       11.08       11.23      2.82 o
  -5   9   8       55.54       59.07      4.92 o
  -4   9   8       62.72       63.41      5.26 o
  -3   9   8        7.59        9.70      1.89 o
  -2   9   8        8.20        5.04      1.63 o
  -1   9   8        0.01       -0.67      1.65 o
   0   9   8      862.34      804.03     27.26 o
   1   9   8      162.06      149.96      6.95 o
   2   9   8       51.72       58.45      5.79 o
   3   9   8      249.70      240.83     10.58 o
   4   9   8        0.15        3.69      2.89 o
   5   9   8        0.84        1.85      3.31 o
   6   9   8        1.44        4.61      4.00 o
   7   9   8        3.71        6.97      4.64 o
  -9  10   8        0.70        4.31      4.86 o
  -8  10   8        1.03        3.85      3.38 o
  -7  10   8        1.09        3.97      6.08 o
  -6  10   8        0.46        5.22      2.61 o
  -5  10   8       28.53       34.03      4.02 o
  -4  10   8       10.18       10.12      3.09 o
  -3  10   8        1.41       -0.01      1.62 o
  -2  10   8        0.62        5.54      1.72 o
  -1  10   8       19.02       12.75      2.36 o
   0  10   8       13.59       14.00      2.66 o
   1  10   8      343.99      353.21     17.21 o
   2  10   8       63.15       68.58      6.43 o
   3  10   8       16.83       20.18      4.40 o
   4  10   8       10.12        4.40      4.97 o
   5  10   8        2.27       -1.30      5.26 o
   6  10   8        0.00       -4.46      4.35 o
  -8  11   8        0.21       -0.19      7.35 o
  -7  11   8       16.55       20.16      4.63 o
  -6  11   8        1.65        0.87      4.23 o
  -5  11   8        0.83        5.61      2.99 o
  -4  11   8       37.28       43.06      3.57 o
  -3  11   8       17.04       17.16      2.45 o
  -2  11   8        3.92        4.59      2.47 o
  -1  11   8      199.37      187.29      8.45 o
   0  11   8       66.01       54.52      7.50 o
   1  11   8       12.82       11.14      3.89 o
   2  11   8       13.59       17.16      4.05 o
   3  11   8        9.31       10.59      3.79 o
   4  11   8        2.85        4.18      5.01 o
   5  11   8        6.90        1.93      4.33 o
   6  11   8        0.22       -3.69      4.85 o
  -8  12   8        0.05       -2.84      3.71 o
  -7  12   8        3.37        5.01      3.66 o
  -6  12   8        3.78        6.60      3.11 o
  -5  12   8        6.45        4.07      3.02 o
  -4  12   8        6.22        8.08      2.77 o
  -3  12   8       37.66       42.56      4.34 o
  -2  12   8       17.55       13.75      3.01 o
  -1  12   8       12.33       11.18      2.95 o
   0  12   8        0.00       -1.94      2.96 o
   1  12   8        2.82        5.73      3.27 o
   2  12   8        2.69        4.81      3.43 o
   3  12   8        5.17        2.63      4.75 o
   4  12   8        0.76        3.76      5.37 o
   5  12   8        1.80        3.45      5.83 o
   6  12   8        1.24       -3.10      4.96 o
  -8  13   8        2.66       -0.56      6.25 o
  -7  13   8        0.32        0.34      6.32 o
  -6  13   8        0.97        0.21      5.35 o
  -5  13   8       35.24       36.27      5.49 o
  -4  13   8        2.12        4.93      3.20 o
  -3  13   8        0.97        1.11      2.51 o
  -2  13   8       14.86       18.90      3.39 o
  -1  13   8        1.81        2.70      2.61 o
   0  13   8        0.17       -0.91      2.29 o
   1  13   8       31.87       31.50      4.13 o
   2  13   8        9.91       11.54      4.04 o
   3  13   8        1.51       -1.08      5.25 o
   4  13   8       15.73       12.64      6.59 o
   5  13   8        0.12        2.91      6.00 o
  -8  14   8        0.65        1.33      7.90 o
  -7  14   8        0.23        5.70      6.33 o
  -6  14   8        1.17       -1.18      8.30 o
  -5  14   8        2.05        2.28      4.16 o
  -4  14   8       38.61       33.38     13.70 o
  -3  14   8        0.05        0.29      2.58 o
  -2  14   8        4.67        2.00      2.93 o
  -1  14   8       15.31       14.75      3.37 o
   0  14   8        6.42        5.09      4.72 o
   1  14   8        0.00        3.15      2.92 o
   2  14   8       41.76       46.88      5.04 o
   3  14   8        5.21        8.44      5.16 o
   4  14   8        0.33        3.06      6.25 o
   5  14   8        1.80        7.17      6.67 o
  -7  15   8        0.00       -3.45      7.03 o
  -6  15   8        1.62       -0.50      6.71 o
  -5  15   8        0.06        1.89      3.77 o
  -4  15   8       16.32       24.27      3.92 o
  -3  15   8        2.45        5.74      3.03 o
  -2  15   8        3.11        3.57      2.99 o
  -1  15   8       11.19       16.82      5.61 o
   0  15   8       30.09       34.83      4.57 o
   1  15   8        0.51        1.65      3.05 o
   2  15   8        0.19        0.35      3.04 o
   3  15   8        5.73       17.07      4.58 o
   4  15   8        0.00        7.11      4.52 o
  -7  16   8        0.00        1.20      7.50 o
  -6  16   8        1.95        5.01      7.56 o
  -5  16   8        0.08       -0.39      4.59 o
  -4  16   8        8.34       14.13      3.62 o
  -3  16   8       10.89       14.03      3.73 o
  -2  16   8       90.50       78.66      6.35 o
  -1  16   8        6.22        6.71      3.67 o
   0  16   8       12.68       13.26      3.67 o
   1  16   8        0.02        2.09      3.02 o
   2  16   8        0.72        3.27      3.39 o
   3  16   8        0.02        6.67      3.84 o
   4  16   8        2.13        7.02      4.29 o
  -6  17   8        0.20       -8.74      6.65 o
  -5  17   8        7.38       10.16      7.96 o
  -4  17   8        0.20        4.30      3.45 o
  -3  17   8        0.13        3.98      3.26 o
  -2  17   8       20.72       17.96      3.96 o
  -1  17   8        0.24        4.78      3.53 o
   0  17   8        0.83        2.75      3.28 o
   1  17   8        0.43        0.43      3.35 o
   2  17   8        2.43        2.41      3.55 o
   3  17   8        0.04        3.40      6.65 o
  -6  18   8        0.63        4.34      8.71 o
  -5  18   8        2.09       -4.43      8.06 o
  -4  18   8        0.43        8.10      4.86 o
  -3  18   8       17.37       20.94      4.26 o
  -2  18   8        1.45        5.23      3.47 o
  -1  18   8        0.18        0.25      3.33 o
   0  18   8        0.07        5.03      3.66 o
   1  18   8        1.12        7.40      3.86 o
   2  18   8        1.39        6.37      4.68 o
  -5  19   8        0.77       -4.03      8.38 o
  -4  19   8        3.00        8.07     16.75 o
  -3  19   8        0.32        6.52      5.15 o
  -2  19   8        4.21        5.03      9.37 o
  -1  19   8        1.72        4.22      4.50 o
   0  19   8        1.30        0.41      4.24 o
   1  19   8       40.68       45.56      7.39 o
  -4  20   8        2.83        5.75      9.10 o
  -3  20   8        0.31        8.44      7.22 o
  -2  20   8       10.53       14.42      5.17 o
  -1  20   8        6.16       11.61      4.78 o
   0  20   8        1.08       12.14      5.35 o
   1 -24   9       21.81       23.36      6.54 o
  -1 -23   9        0.45       -5.56      5.36 o
   0 -23   9        5.09       11.39      6.96 o
   1 -23   9       44.80       62.98     10.74 o
   2 -23   9       16.06       20.91      6.21 o
   3 -23   9        0.64        8.98      7.01 o
  -3 -22   9        0.00        6.89      6.23 o
  -2 -22   9        5.61       -4.80      5.82 o
  -1 -22   9       45.81       42.58      9.51 o
   0 -22   9        0.00        7.05      6.67 o
   1 -22   9        1.42       -1.84      4.07 o
   2 -22   9       59.10       78.11     11.57 o
   3 -22   9        1.22        6.50      8.16 o
   4 -22   9        2.49        4.92      4.76 o
  -3 -21   9       10.14       11.03      6.12 o
  -2 -21   9        0.21       -3.04      5.63 o
  -1 -21   9        0.24        7.26      8.00 o
   0 -21   9       58.34       65.19     18.75 o
   1 -21   9        2.61        6.87      4.23 o
   2 -21   9        4.90       -2.36      3.64 o
   3 -21   9       53.53       50.31      5.90 o
   4 -21   9        1.01        5.86      5.13 o
   5 -21   9        0.00       -0.63      5.71 o
  -4 -20   9        6.35       11.37      6.18 o
  -3 -20   9       26.07       34.99      8.24 o
  -2 -20   9      339.89      339.31     17.57 o
  -1 -20   9        0.01        3.19      4.19 o
   0 -20   9        3.17       -0.91      3.64 o
   1 -20   9        4.91        4.11      3.48 o
   2 -20   9        2.00        2.58      2.95 o
   3 -20   9        1.31       -0.55      6.59 o
   4 -20   9        4.45       -0.44      4.25 o
   5 -20   9        0.52       -0.46      5.11 o
  -4 -19   9       69.90       62.74     10.52 o
  -3 -19   9        4.20        3.20      7.01 o
  -2 -19   9       27.09       28.67      8.63 o
  -1 -19   9      166.02      170.67     14.67 o
   0 -19   9        0.98        2.15      3.47 o
   1 -19   9        0.55        2.67      3.27 o
   2 -19   9        0.18        3.84      2.89 o
   3 -19   9        0.00        2.18      3.06 o
   4 -19   9        0.03        1.11      4.11 o
   5 -19   9        3.64        4.98      4.54 o
   6 -19   9        0.08       -7.09      4.59 o
  -4 -18   9       25.78       32.14      7.20 o
  -3 -18   9       27.01       44.11      6.05 o
  -2 -18   9        0.31       -0.05      3.43 o
  -1 -18   9        1.10        8.12      3.49 o
   0 -18   9       58.08       84.44     18.12 o
   1 -18   9        0.33       -2.64      2.69 o
   2 -18   9        1.30        0.67      2.46 o
   3 -18   9        4.58        2.82      3.14 o
   4 -18   9       15.06       15.20      4.67 o
   5 -18   9        0.32       -0.69      4.43 o
   6 -18   9       20.43       22.39     14.89 o
  -5 -17   9        7.50        7.51      6.38 o
  -4 -17   9        1.56        2.52      3.76 o
  -3 -17   9        1.01        3.34      7.62 o
  -2 -17   9       77.03       99.98      9.69 o
  -1 -17   9        1.67       -2.54      2.76 o
   0 -17   9        0.00       -4.25      2.68 o
   1 -17   9       22.63       34.03      4.12 o
   2 -17   9        1.30       -1.80      2.50 o
   3 -17   9        0.18        0.57      2.85 o
   4 -17   9       46.71       37.43      6.00 o
   5 -17   9        0.73       -0.19      4.09 o
   6 -17   9        2.86        2.20      6.82 o
  -5 -16   9        0.20        1.47      4.41 o
  -4 -16   9      277.70      245.19     13.20 o
  -3 -16   9        1.93        4.23      2.78 o
  -2 -16   9        3.87        6.18      2.75 o
  -1 -16   9       68.24       79.11      5.31 o
   0 -16   9        4.34        4.58      2.09 o
   1 -16   9        2.49        3.53      2.53 o
   2 -16   9        0.05        2.13      2.90 o
   3 -16   9       53.64       54.98      5.38 o
   4 -16   9        2.38       -1.12      3.13 o
   5 -16   9        1.41        3.42      5.95 o
   6 -16   9        0.17       13.56      7.73 o
   7 -16   9        0.23        8.11      8.17 o
  -7 -15   9        0.01        9.34      6.52 o
  -6 -15   9        0.02        3.34      4.17 o
  -5 -15   9        0.53        4.31      3.80 o
  -4 -15   9        1.59        2.13      2.80 o
  -3 -15   9       50.51       67.84      9.75 o
  -2 -15   9        4.68        3.56      2.26 o
  -1 -15   9       38.71       34.79      3.17 o
   0 -15   9     1838.00     1820.40     47.01 o
   1 -15   9       10.89       10.51      2.66 o
   2 -15   9        7.22        1.72      2.57 o
   3 -15   9      382.23      368.12     12.96 o
   4 -15   9       49.03       51.39      4.96 o
   5 -15   9       13.02       11.83      3.18 o
   6 -15   9        3.67        8.86      8.15 o
   7 -15   9        9.52       14.57      5.77 o
  -7 -14   9        3.12        4.02      6.14 o
  -6 -14   9       26.45       38.14      5.98 o
  -5 -14   9      148.93      128.14     12.28 o
  -4 -14   9        5.59       11.04      3.15 o
  -3 -14   9       32.94       33.80      5.54 o
  -2 -14   9      214.03      188.40      8.01 o
  -1 -14   9       67.36       51.85      3.73 o
   0 -14   9       10.69        7.16      1.91 o
   1 -14   9      290.77      264.77      8.25 o
   2 -14   9       14.10       13.06      2.62 o
   3 -14   9       17.21       16.46      2.58 o
   4 -14   9       50.54       37.72      4.34 o
   5 -14   9       29.06       23.43      4.84 o
   6 -14   9        0.32        3.28      5.57 o
   7 -14   9        3.92        9.28      5.30 o
   8 -14   9        4.89       29.09      8.78 o
  -7 -13   9       13.63        6.85      6.72 o
  -6 -13   9       27.77       27.37      8.45 o
  -5 -13   9      267.65      322.78     25.68 o
  -4 -13   9      287.79      321.93     16.37 o
  -3 -13   9        0.16        0.80      3.04 o
  -2 -13   9        2.62        3.30      2.13 o
  -1 -13   9     1886.91     1857.58     57.85 o
   0 -13   9        2.21        3.74      1.89 o
   1 -13   9        8.16        7.41      1.92 o
   2 -13   9        0.28        1.08      1.84 o
   3 -13   9        0.66       -0.47      2.00 o
   4 -13   9        0.90        2.43      2.54 o
   5 -13   9       33.05       28.42      4.07 o
   6 -13   9       29.15       27.74      4.61 o
   7 -13   9        5.68        7.85      4.09 o
   8 -13   9        9.91       10.71      5.56 o
  -8 -12   9        3.22       -4.98      5.77 o
  -7 -12   9       12.35       15.24      8.14 o
  -6 -12   9      193.16      178.75     17.02 o
  -5 -12   9        1.77        7.20      5.65 o
  -4 -12   9        2.27        9.39      3.68 o
  -3 -12   9        4.70        8.89      3.46 o
  -2 -12   9        0.05        2.22      2.28 o
  -1 -12   9       41.09       38.58      2.38 o
   0 -12   9      375.52      350.36     10.15 o
   1 -12   9        1.55        0.36      1.40 o
   2 -12   9        0.50       -2.65      1.67 o
   3 -12   9      716.74      704.54     18.05 o
   4 -12   9        0.00       -4.44      2.22 o
   5 -12   9        3.70        3.12      2.74 o
   6 -12   9       12.77        8.69      3.87 o
   7 -12   9        0.85        1.30      3.88 o
   8 -12   9        2.78        6.71      4.72 o
  -8 -11   9        5.20       12.04      6.69 o
  -7 -11   9        4.61       20.28      8.09 o
  -6 -11   9       52.18       58.57     10.28 o
  -5 -11   9        2.39       19.95      6.73 o
  -4 -11   9        1.23        7.88      3.28 o
  -3 -11   9       23.39       23.49      5.08 o
  -2 -11   9        4.38        7.96      2.39 o
  -1 -11   9       18.60       18.75      1.77 o
   0 -11   9        0.13       -1.47      1.03 o
   1 -11   9       34.38       38.35      1.78 o
   2 -11   9        0.44        0.38      0.95 o
   3 -11   9        0.00       -0.34      1.48 o
   4 -11   9       91.16       92.80      4.28 o
   5 -11   9        0.93        3.18      2.51 o
   6 -11   9        0.05       -0.11      4.46 o
   7 -11   9       12.14       17.64      4.60 o
   8 -11   9        6.32        4.83      4.22 o
  -8 -10   9        4.14        7.16      6.83 o
  -7 -10   9       94.99       75.49     12.04 o
  -6 -10   9        0.25        0.10      5.29 o
  -5 -10   9      109.86      136.63     13.40 o
  -4 -10   9      549.23      535.25     24.48 o
  -3 -10   9       31.68       33.76      4.17 o
  -2 -10   9       10.73       13.13      5.18 o
  -1 -10   9       44.93       52.49      2.37 o
   0 -10   9        0.03        4.32      1.21 o
   1 -10   9        2.70        3.27      0.92 o
   2 -10   9       66.42       53.49      2.02 o
   3 -10   9       43.94       45.56      2.17 o
   4 -10   9        0.81       -0.03      1.56 o
   5 -10   9      180.63      156.09      5.90 o
   6 -10   9       48.18       64.99      6.18 o
   7 -10   9        3.39        1.91      3.76 o
   8 -10   9        9.91       19.77      4.93 o
  -8  -9   9        0.18        3.79      6.03 o
  -7  -9   9       34.74       45.61      9.27 o
  -6  -9   9        1.19        2.70      5.33 o
  -5  -9   9        1.60        3.89      4.95 o
  -4  -9   9        0.05        0.26      2.44 o
  -3  -9   9     1024.98      985.48     27.04 o
  -2  -9   9       29.15       33.82      1.85 o
  -1  -9   9        0.87        2.12      1.06 o
   0  -9   9      441.52      452.28     11.24 o
   1  -9   9        7.37        8.57      0.70 o
   2  -9   9       19.64       21.28      1.31 o
   3  -9   9       14.46       11.77      1.39 o
   4  -9   9        7.35        6.20      1.67 o
   5  -9   9       48.03       44.88      3.30 o
   6  -9   9        9.06       18.53      3.05 o
   7  -9   9        0.05        2.79      3.80 o
   8  -9   9        0.72        9.39      4.44 o
  -8  -8   9       11.36       12.74      6.84 o
  -7  -8   9        2.60       -1.54      5.29 o
  -6  -8   9        0.82        1.51      3.30 o
  -5  -8   9        0.14        2.28      4.01 o
  -4  -8   9       15.78       15.48      1.70 o
  -3  -8   9        3.80        5.74      1.13 o
  -2  -8   9     1278.18     1397.37     27.34 o
  -1  -8   9       21.11       23.78      1.59 o
   0  -8   9        0.00       -1.30      0.97 o
   1  -8   9      137.84      124.04      2.73 o
   2  -8   9      248.28      242.96      5.72 o
   3  -8   9       42.14       47.61      2.33 o
   4  -8   9      768.60      790.30     19.06 o
   5  -8   9        2.20        4.56      4.59 o
   6  -8   9       11.12       13.82      2.88 o
   7  -8   9        0.00       -1.57      3.58 o
   8  -8   9       18.46       20.49      4.87 o
  -9  -7   9        0.23       17.89      8.45 o
  -8  -7   9        1.00       -2.96      5.53 o
  -7  -7   9        8.92        8.46      6.48 o
  -6  -7   9        6.13        8.00      3.73 o
  -5  -7   9      113.83      114.44      4.76 o
  -4  -7   9      773.36      785.12     20.07 o
  -3  -7   9       53.77       54.60      2.75 o
  -2  -7   9      377.15      372.29      8.21 o
  -1  -7   9     2380.16     2823.83     64.68 o
   0  -7   9        2.81        2.87      0.88 o
   1  -7   9        0.02        0.47      0.56 o
   2  -7   9     1778.82     2067.41     44.81 o
   3  -7   9       66.94       60.72      2.33 o
   4  -7   9       47.60       40.85      2.87 o
   5  -7   9      162.29      130.53      6.00 o
   6  -7   9        3.83        7.87      2.04 o
   7  -7   9        0.17        0.44      3.45 o
   8  -7   9        7.94        7.98      4.08 o
  -9  -6   9        0.55        0.76      5.95 o
  -8  -6   9        0.11        1.98      4.36 o
  -7  -6   9       10.30        3.71      5.52 o
  -6  -6   9      128.38      120.69      7.79 o
  -5  -6   9        7.71        7.08      1.91 o
  -4  -6   9       22.99       19.96      1.80 o
  -3  -6   9      810.06      903.32     20.71 o
  -2  -6   9      171.39      176.11      4.21 o
  -1  -6   9       73.42       77.18      2.59 o
   0  -6   9      235.34      370.81      7.22 o
   1  -6   9       28.18       33.72      1.20 o
   2  -6   9       90.31       90.46      4.15 o
   3  -6   9        2.35       -1.00      0.98 o
   4  -6   9       28.66       25.75      2.36 o
   5  -6   9        3.94        3.23      2.67 o
   6  -6   9        4.10        2.03      2.37 o
   7  -6   9        0.12        0.57      3.40 o
   8  -6   9        2.08        7.67      4.28 o
  -9  -5   9        0.17        1.68      4.45 o
  -8  -5   9        2.32        4.23      4.75 o
  -7  -5   9        3.59        5.72      3.99 o
  -6  -5   9        8.32        9.48      2.95 o
  -5  -5   9      264.40      200.35     13.91 o
  -4  -5   9        2.70        2.47      1.78 o
  -3  -5   9      198.75      191.20      5.25 o
  -2  -5   9     2832.07     3347.15     65.70 o
  -1  -5   9       46.97       51.23      1.49 o
   0  -5   9        0.02       -0.23      0.51 o
   1  -5   9      731.05      858.33     15.18 o
   2  -5   9        4.75        3.41      0.84 o
   3  -5   9        5.83        5.24      1.03 o
   4  -5   9       89.75       96.96      4.05 o
   5  -5   9       19.20       13.63      2.29 o
   6  -5   9        0.58       -3.11      2.91 o
   7  -5   9        9.53       15.92      4.18 o
   8  -5   9        0.51        5.37      4.24 o
  -9  -4   9        0.55        4.17      4.81 o
  -8  -4   9        8.90        3.36      4.28 o
  -7  -4   9        4.46       -3.01      3.47 o
  -6  -4   9       36.78       36.28      4.01 o
  -5  -4   9      147.63      140.12      7.53 o
  -4  -4   9        0.44        1.95      1.45 o
  -3  -4   9        0.07       -0.56      0.73 o
  -2  -4   9        6.03        6.13      0.74 o
  -1  -4   9      266.47      236.31      5.04 o
   0  -4   9        5.09        6.69      0.65 o
   1  -4   9        3.54        4.00      0.68 o
   2  -4   9     1017.81      972.79     22.78 o
   3  -4   9        0.40       -1.50      1.23 o
   4  -4   9        5.94        4.84      1.56 o
   5  -4   9        0.12        1.25      2.80 o
   6  -4   9        0.02        2.57      3.09 o
   7  -4   9        4.49        3.34      4.96 o
   8  -4   9       18.66       21.90      4.69 o
  -9  -3   9        0.06        5.73      4.44 o
  -8  -3   9        2.76        3.96      4.00 o
  -7  -3   9       13.42       14.68      4.37 o
  -6  -3   9      366.96      318.90     31.67 o
  -5  -3   9        0.00       -2.92      2.08 o
  -4  -3   9        1.30       -1.58      0.80 o
  -3  -3   9       91.58      126.48      3.62 o
  -2  -3   9       35.49       35.33      1.73 o
  -1  -3   9        7.35        9.22      0.89 o
   0  -3   9      686.90      737.04     14.33 o
   1  -3   9       13.85       13.28      0.96 o
   2  -3   9        0.98       -0.23      0.77 o
   3  -3   9        3.23        3.72      1.29 o
   4  -3   9       32.14       27.19      3.16 o
   5  -3   9        6.95        3.91      3.29 o
   6  -3   9       10.73        9.03      3.37 o
   7  -3   9        0.01        2.74      3.23 o
   8  -3   9        2.66        4.65      3.52 o
  -9  -2   9        3.48        5.56      4.64 o
  -8  -2   9        5.91        0.58      3.77 o
  -7  -2   9        6.55        1.60      3.42 o
  -6  -2   9       42.42       44.66      5.60 o
  -5  -2   9       28.26       32.28      1.93 o
  -4  -2   9        1.92        1.20      0.94 o
  -3  -2   9        7.85        6.86      1.50 o
  -2  -2   9     3397.20     3718.84     78.36 o
  -1  -2   9        0.95        0.64      0.65 o
   0  -2   9       11.78       13.47      0.89 o
   1  -2   9      837.04      762.85     17.56 o
   2  -2   9        0.07       -0.20      1.01 o
   3  -2   9        1.57        1.25      1.12 o
   4  -2   9      118.68      121.21      6.08 o
   5  -2   9       61.32       54.65      6.04 o
   6  -2   9        0.13        1.08      6.08 o
   7  -2   9        0.21        0.37      3.04 o
   8  -2   9        1.21        4.73      3.81 o
  -9  -1   9        0.33       14.28      5.23 o
  -8  -1   9        0.70       -0.26      4.48 o
  -7  -1   9       23.45       28.51      5.12 o
  -6  -1   9        0.34        0.32      1.25 o
  -5  -1   9        0.09       -1.37      1.37 o
  -4  -1   9      185.09      181.94      4.71 o
  -3  -1   9        8.63        8.75      1.25 o
  -2  -1   9       59.63       47.59      2.48 o
  -1  -1   9      732.87      937.71     23.18 o
   0  -1   9        0.26       -0.78      0.56 o
   1  -1   9       10.19       11.20      1.31 o
   2  -1   9     1692.75     2036.57     45.81 o
   3  -1   9       73.04       81.27      3.42 o
   4  -1   9        1.41        0.79      1.80 o
   5  -1   9       90.84       72.36      6.76 o
   6  -1   9        0.26        0.36      3.52 o
   7  -1   9        0.32        2.00      3.50 o
   8  -1   9        7.37        4.94      3.92 o
  -9   0   9        1.37        0.37      6.03 o
  -8   0   9        2.23        2.15      3.99 o
  -7   0   9        1.18        3.53      3.65 o
  -6   0   9        3.65        1.21      2.14 o
  -5   0   9        0.97        0.65      1.67 o
  -4   0   9       12.87       12.77      1.54 o
  -3   0   9      272.72      284.27      7.33 o
  -2   0   9       18.91       24.73      1.78 o
  -1   0   9        0.41        0.20      0.76 o
   0   0   9      367.53      400.60      8.09 o
   1   0   9      172.97      181.68      8.71 o
   2   0   9       10.78       12.22      1.10 o
   3   0   9       14.05       18.00      2.17 o
   4   0   9       31.45       28.25      2.84 o
   5   0   9        0.72        3.26      2.96 o
   6   0   9        4.53        1.03      2.63 o
   7   0   9        6.74        6.90      4.17 o
   8   0   9        0.00       -0.53      2.85 o
  -9   1   9        0.54       -2.74      4.62 o
  -8   1   9        0.88        4.64      4.27 o
  -7   1   9        0.17        0.90      2.05 o
  -6   1   9       11.40        9.05      2.06 o
  -5   1   9       25.02       25.39      2.33 o
  -4   1   9        2.76        2.20      1.15 o
  -3   1   9      415.40      390.93     11.35 o
  -2   1   9     1442.93     1585.44     39.78 o
  -1   1   9       12.00       14.90      1.75 o
   0   1   9       63.47       62.13      3.04 o
   1   1   9    11531.86    13246.10    289.99 o
   2   1   9       35.32       39.27      2.52 o
   3   1   9        0.05       -1.45      1.49 o
   4   1   9      297.34      248.83     11.17 o
   5   1   9        9.35        9.61      2.95 o
   6   1   9        0.35       -1.74      2.56 o
   7   1   9        0.89        5.29      2.92 o
   8   1   9       11.21       16.33      4.84 o
  -9   2   9        0.22       -1.20      4.44 o
  -8   2   9       10.91        5.36      4.58 o
  -7   2   9        3.14        5.03      2.84 o
  -6   2   9       16.90       13.81      2.33 o
  -5   2   9       38.56       34.26      2.66 o
  -4   2   9       29.80       33.10      2.36 o
  -3   2   9      177.93      170.33      6.53 o
  -2   2   9      423.29      436.98     18.84 o
  -1   2   9      256.44      281.96      6.99 o
   0   2   9      162.22      165.97      6.56 o
   1   2   9       84.06       86.15      4.23 o
   2   2   9       27.21       35.55      1.78 o
   3   2   9        0.71       -2.74      1.52 o
   4   2   9       10.80       13.22      2.97 o
   5   2   9      128.67      106.39      6.55 o
   6   2   9        0.03        2.08      2.97 o
   7   2   9        4.48       -0.07      2.84 o
   8   2   9        0.03        8.96      3.00 o
  -9   3   9        0.59       -1.63      4.54 o
  -8   3   9        5.46        3.36      3.32 o
  -7   3   9        1.60        7.50      1.93 o
  -6   3   9      136.38      119.75      5.43 o
  -5   3   9      133.82      131.40      5.97 o
  -4   3   9       21.87       23.15      2.16 o
  -3   3   9     1012.94     1013.06     21.81 o
  -2   3   9       44.12       44.56      3.51 o
  -1   3   9       15.87       17.78      1.34 o
   0   3   9      503.69      514.59     13.62 o
   1   3   9        9.92        8.31      1.08 o
   2   3   9        1.01       -0.08      1.07 o
   3   3   9       17.25       14.16      1.73 o
   4   3   9       76.00       87.16      5.84 o
   5   3   9        2.80        2.77      2.87 o
   6   3   9       20.32       21.66      4.00 o
   7   3   9       23.69       23.38      4.37 o
   8   3   9        0.01        8.66      5.36 o
  -9   4   9        0.47       -1.56      3.64 o
  -8   4   9        0.07        7.57      3.37 o
  -7   4   9       16.25       15.00      2.37 o
  -6   4   9       40.08       44.72      5.69 o
  -5   4   9      923.25      865.04     26.97 o
  -4   4   9        9.19        7.54      1.78 o
  -3   4   9       75.35       78.59      4.05 o
  -2   4   9     1176.66     1240.06     28.62 o
  -1   4   9       30.83       32.45      1.74 o
   0   4   9        0.62        0.93      0.85 o
   1   4   9      247.57      285.39      7.13 o
   2   4   9        0.71        1.60      1.28 o
   3   4   9        2.13       -1.21      2.17 o
   4   4   9      592.93      549.26     25.49 o
   5   4   9       54.06       48.09      6.46 o
   6   4   9        9.85       19.81      3.89 o
   7   4   9        2.89        6.64      4.00 o
   8   4   9        5.44       15.00      5.05 o
  -9   5   9        1.48        0.65      4.02 o
  -8   5   9       22.24       21.52      4.12 o
  -7   5   9       12.41       12.98      3.32 o
  -6   5   9        3.39        1.98      2.05 o
  -5   5   9       31.88       29.48      3.29 o
  -4   5   9       46.68       49.96      3.05 o
  -3   5   9       36.01       30.97      2.99 o
  -2   5   9       32.30       34.95      2.46 o
  -1   5   9       13.27       18.63      1.39 o
   0   5   9        0.34        0.18      1.04 o
   1   5   9        2.46        0.74      1.22 o
   2   5   9      129.06      133.15      5.55 o
   3   5   9       75.21       76.15      8.51 o
   4   5   9       32.77       28.39      3.99 o
   5   5   9      152.50      127.99      7.70 o
   6   5   9       51.23       58.47      8.04 o
   7   5   9        0.00        9.81      2.95 o
  -9   6   9        2.17        6.29      3.87 o
  -8   6   9        0.03        3.16      3.68 o
  -7   6   9        0.06       -0.15      2.64 o
  -6   6   9       12.11        7.24      2.33 o
  -5   6   9        6.34       10.14      2.51 o
  -4   6   9        4.57        4.21      1.80 o
  -3   6   9       61.86       69.36      3.09 o
  -2   6   9       13.51       15.49      1.81 o
  -1   6   9        0.91        2.20      1.43 o
   0   6   9     2805.83     2673.88     77.34 o
   1   6   9        0.80       -0.37      2.06 o
   2   6   9        1.76        3.31      2.42 o
   3   6   9      158.30      154.28      6.60 o
   4   6   9      121.95      115.55      7.14 o
   5   6   9        5.86        8.40      3.25 o
   6   6   9       34.64       32.76      4.68 o
   7   6   9        2.91        1.67      3.07 o
  -9   7   9        2.47        1.89      3.86 o
  -8   7   9        1.27        3.35      2.72 o
  -7   7   9        0.05        0.86      2.55 o
  -6   7   9        2.23        5.70      2.19 o
  -5   7   9       12.69       15.94      2.66 o
  -4   7   9       17.65       16.19      2.63 o
  -3   7   9      112.87      108.26      5.73 o
  -2   7   9       39.56       47.17      2.21 o
  -1   7   9        0.13        1.87      1.43 o
   0   7   9       15.57       12.78      2.01 o
   1   7   9     1346.90     1321.86     38.82 o
   2   7   9       65.28       71.76      7.43 o
   3   7   9       15.05       16.75      3.57 o
   4   7   9      290.42      244.83     11.73 o
   5   7   9        0.03        1.48      2.94 o
   6   7   9        0.16        2.87      3.20 o
   7   7   9        0.06        2.78      3.84 o
  -9   8   9        0.77        2.64      6.56 o
  -8   8   9        0.62        2.34      2.55 o
  -7   8   9        1.00       -3.19      2.52 o
  -6   8   9        1.98        1.42      2.15 o
  -5   8   9       12.25       13.91      2.66 o
  -4   8   9      414.68      430.00     12.55 o
  -3   8   9       24.83       23.72      2.02 o
  -2   8   9      104.73      101.01      3.99 o
  -1   8   9       16.97       15.02      3.64 o
   0   8   9       77.82       68.82      6.47 o
   1   8   9        7.76        9.02      2.21 o
   2   8   9        0.30        3.42      2.66 o
   3   8   9       29.64       46.51     10.52 o
   4   8   9       33.14       32.90      5.67 o
   5   8   9       31.29       30.73      4.61 o
   6   8   9        0.67        0.30      3.15 o
   7   8   9        0.08        9.74      3.46 o
  -9   9   9        1.30       -1.45      5.71 o
  -8   9   9        0.03        2.45      3.44 o
  -7   9   9        0.76        4.21      3.56 o
  -6   9   9        3.47        0.03      2.37 o
  -5   9   9       53.17       52.28      4.73 o
  -4   9   9       12.32       18.44      3.40 o
  -3   9   9      190.56      166.60      6.48 o
  -2   9   9        0.19        0.83      1.64 o
  -1   9   9       13.01       15.43      2.67 o
   0   9   9       81.51       66.71      5.68 o
   1   9   9       11.87       15.05      3.84 o
   2   9   9        0.98        0.98      3.09 o
   3   9   9        8.58       13.45      5.75 o
   4   9   9       17.70       14.33      4.49 o
   5   9   9        1.09        1.41      3.91 o
   6   9   9        4.55        7.84      5.19 o
  -9  10   9        3.54        6.58      5.81 o
  -8  10   9        1.61        4.84      3.92 o
  -7  10   9        9.86       10.75      4.33 o
  -6  10   9        9.45       10.14      3.03 o
  -5  10   9      368.90      365.35     15.80 o
  -4  10   9        0.34        6.45      2.31 o
  -3  10   9       13.98       13.35      2.50 o
  -2  10   9      457.02      445.05     16.75 o
  -1  10   9        2.14        1.42      2.37 o
   0  10   9       16.51       21.61      4.37 o
   1  10   9      183.62      176.89     10.11 o
   2  10   9        5.53       12.66      3.59 o
   3  10   9        2.66        8.94      4.93 o
   4  10   9        5.73        3.31      5.47 o
   5  10   9        1.16       -4.39      4.25 o
   6  10   9        0.05       -1.77      7.21 o
  -8  11   9        0.07        7.52      3.96 o
  -7  11   9        0.39        4.28      4.61 o
  -6  11   9       11.24        6.71      2.93 o
  -5  11   9        7.21       11.28      3.31 o
  -4  11   9      247.94      243.57     10.64 o
  -3  11   9        3.70        2.93      2.21 o
  -2  11   9        4.76        7.16      2.76 o
  -1  11   9      175.15      170.62      7.99 o
   0  11   9        2.61        5.90      3.47 o
   1  11   9        0.54        5.37      3.14 o
   2  11   9        1.44        2.11      3.07 o
   3  11   9        0.00       -1.29      4.61 o
   4  11   9        5.05        4.48      6.03 o
   5  11   9        1.56        1.91      4.34 o
   6  11   9        9.95        9.87     10.20 o
  -8  12   9        0.05        0.16      6.45 o
  -7  12   9        0.03        3.59      4.42 o
  -6  12   9        7.13        6.89      3.12 o
  -5  12   9        5.48        7.79      3.20 o
  -4  12   9       13.66       16.06      5.72 o
  -3  12   9      268.92      242.03     10.50 o
  -2  12   9        0.20        1.14      2.42 o
  -1  12   9       22.48       23.29      3.56 o
   0  12   9        2.48        6.03      2.79 o
   1  12   9        0.22        2.46      5.78 o
   2  12   9        0.69        1.89      3.31 o
   3  12   9       14.62       15.80      6.53 o
   4  12   9        5.28       12.45      6.24 o
   5  12   9        0.07        5.42      6.18 o
  -8  13   9        2.97       -2.84      6.75 o
  -7  13   9        1.55        2.40      4.37 o
  -6  13   9        2.30        4.05      3.87 o
  -5  13   9       11.09       14.70      4.14 o
  -4  13   9        2.33        9.81      3.37 o
  -3  13   9        5.76       12.89      3.30 o
  -2  13   9      149.41      142.16      7.42 o
  -1  13   9        0.27       -0.05      2.57 o
   0  13   9        0.09       -2.10      2.71 o
   1  13   9        5.15        8.79      4.84 o
   2  13   9        4.59        8.39      6.00 o
   3  13   9       11.72       19.61      6.58 o
   4  13   9        7.11       13.02      6.69 o
   5  13   9        0.87        6.91      7.04 o
  -7  14   9        7.62        1.32      6.53 o
  -6  14   9        1.87        3.43      5.78 o
  -5  14   9        0.01        0.50      3.39 o
  -4  14   9        0.04        3.99      2.62 o
  -3  14   9        0.00        0.24      3.08 o
  -2  14   9        2.87        1.49      2.80 o
  -1  14   9        0.23       -2.31      2.62 o
   0  14   9        3.70        2.07      2.89 o
   1  14   9        3.35        4.55      2.99 o
   2  14   9        0.76        5.68      3.16 o
   3  14   9        2.24        7.72      6.46 o
   4  14   9        0.08        6.63      6.01 o
  -7  15   9        0.74       -7.62      7.64 o
  -6  15   9        6.61       10.61      4.79 o
  -5  15   9        0.13        2.20      4.05 o
  -4  15   9       19.19       22.24      3.74 o
  -3  15   9       12.44       16.63      3.72 o
  -2  15   9        3.03        5.89      2.97 o
  -1  15   9        1.58        2.35      2.98 o
   0  15   9       70.68       66.03      5.91 o
   1  15   9        3.15        5.10      3.15 o
   2  15   9        0.31        1.45      3.18 o
   3  15   9        1.07       -0.08      3.32 o
   4  15   9        0.25       -2.91      7.20 o
  -7  16   9        0.06       -7.11      6.91 o
  -6  16   9        3.05        9.20      7.31 o
  -5  16   9        0.53       -0.68      4.26 o
  -4  16   9        7.51       13.41      4.86 o
  -3  16   9        1.14       -0.70      2.81 o
  -2  16   9       17.16       21.49      4.04 o
  -1  16   9        1.25       -1.09      2.91 o
   0  16   9        0.00       -0.76      3.04 o
   1  16   9       21.05       22.82      4.29 o
   2  16   9        1.56        4.16      3.32 o
   3  16   9        0.31        6.10      3.12 o
  -6  17   9        0.38       -4.75      7.56 o
  -5  17   9        2.69       -3.38      7.63 o
  -4  17   9       28.41       18.20      9.44 o
  -3  17   9        0.44        2.19      3.88 o
  -2  17   9       14.16       16.93      3.97 o
  -1  17   9        1.98        4.88      3.23 o
   0  17   9        0.18        4.17      3.02 o
   1  17   9        0.02        5.12      4.50 o
   2  17   9        0.49        1.18      5.81 o
   3  17   9        2.04        8.08      9.11 o
  -5  18   9        1.02        4.16      8.39 o
  -4  18   9       12.06       19.76      9.29 o
  -3  18   9        5.11        3.50      4.55 o
  -2  18   9        0.01        3.21      4.25 o
  -1  18   9        0.45       -1.57      3.52 o
   0  18   9        2.07        9.32      3.89 o
   1  18   9        0.23        1.26      4.11 o
   2  18   9        0.02        8.70      8.24 o
  -4  19   9        0.06       -0.46      8.51 o
  -3  19   9        0.15        3.98      4.37 o
  -2  19   9        1.02       -0.03      7.12 o
  -1  19   9        0.00        2.22      4.62 o
   0  19   9        4.50       15.60      5.34 o
   1  19   9        5.91       11.55      5.18 o
  -3  20   9        0.16        5.07      8.04 o
  -2  20   9        2.50        6.38      4.65 o
  -1  20   9       43.78       59.83     12.45 o
  -1 -23  10        1.16        1.79      6.71 o
   0 -23  10        0.05        4.74      6.11 o
   1 -23  10       63.50       79.98     12.37 o
   2 -23  10       49.94       58.41      9.45 o
   3 -23  10        0.06        4.48      5.72 o
  -3 -22  10        0.02        2.42      5.96 o
  -2 -22  10        3.03       15.24      7.80 o
  -1 -22  10       13.37       21.12      8.24 o
   0 -22  10        3.33        6.33      6.28 o
   1 -22  10        4.89        2.63      7.81 o
   2 -22  10        3.24        4.45      9.99 o
   3 -22  10        2.64        2.52      4.85 o
   4 -22  10        2.57        4.76      5.51 o
  -3 -21  10        0.16        5.01      6.06 o
  -2 -21  10        9.87       13.82      7.21 o
  -1 -21  10       17.43       13.44      8.85 o
   0 -21  10       51.99       50.34      7.02 o
   1 -21  10        0.42        0.57     10.59 o
   2 -21  10        6.54        9.94      3.35 o
   3 -21  10        4.42        1.37      3.59 o
   4 -21  10        2.63       -1.69      4.52 o
   5 -21  10        0.04        2.29      6.45 o
  -3 -20  10       10.09        7.97      6.10 o
  -2 -20  10       78.13      100.56      9.13 o
  -1 -20  10       21.95       19.07      5.39 o
   0 -20  10        4.99        8.57      4.18 o
   1 -20  10        0.10        1.63      4.91 o
   2 -20  10        3.36        2.57      3.10 o
   3 -20  10        0.77        0.09      3.34 o
   4 -20  10        0.48        1.86      6.66 o
   5 -20  10        1.12       -3.45      7.50 o
  -3 -19  10        0.00        9.12      4.40 o
  -2 -19  10        0.20       -0.53      5.20 o
  -1 -19  10       35.94       39.60      5.82 o
   0 -19  10        0.06        0.35      5.20 o
   1 -19  10        0.51        1.92      2.58 o
   2 -19  10       19.03       22.46      3.96 o
   3 -19  10        2.21        4.10      3.10 o
   4 -19  10        1.76        2.72      9.78 o
   5 -19  10       14.99       10.99      8.34 o
  -4 -18  10       11.31       19.21      7.58 o
  -3 -18  10       41.63       61.66      6.78 o
  -2 -18  10        1.63        1.45      3.40 o
  -1 -18  10        1.14        3.06      3.58 o
   0 -18  10        4.33       -3.19      3.01 o
   1 -18  10        0.00       -0.30      2.44 o
   2 -18  10        0.35       -3.25      2.53 o
   3 -18  10        4.95        1.67      2.93 o
   4 -18  10        0.99       -2.30      5.27 o
   5 -18  10        0.38        5.59     11.64 o
   6 -18  10        3.30        3.43      7.58 o
  -4 -17  10        0.18        1.69      5.32 o
  -3 -17  10        1.60        3.21      3.37 o
  -2 -17  10        0.86        5.54      3.54 o
  -1 -17  10        3.20        1.58      3.33 o
   0 -17  10        3.19        2.47      3.16 o
   1 -17  10        0.63        0.76      2.52 o
   2 -17  10        6.86        0.06      2.61 o
   3 -17  10        0.23        0.58      2.79 o
   4 -17  10        2.47        8.43      4.33 o
   5 -17  10       12.52        8.45      4.75 o
   6 -17  10        0.77       11.11      7.26 o
  -6 -16  10        2.98       10.60      6.45 o
  -5 -16  10        2.82        2.13      3.95 o
  -4 -16  10      119.13      117.94     10.34 o
  -3 -16  10        2.71        3.51      1.74 o
  -2 -16  10       60.00       61.16      5.15 o
  -1 -16  10      139.50      111.46      6.51 o
   0 -16  10        1.74        2.55      2.23 o
   1 -16  10        5.68       10.19      2.55 o
   2 -16  10      288.96      229.77      9.05 o
   3 -16  10       38.99       34.11      3.75 o
   4 -16  10        0.48        0.50      2.41 o
   5 -16  10        3.81        2.81      3.27 o
   6 -16  10        0.14       -4.20      6.79 o
   7 -16  10        0.41        8.41      7.51 o
  -7 -15  10        0.07       -1.88      5.50 o
  -6 -15  10       26.80       28.49      5.88 o
  -5 -15  10        2.98        7.62      4.13 o
  -4 -15  10       56.08       84.49      7.31 o
  -3 -15  10       94.94      114.99      6.57 o
  -2 -15  10       21.73       23.86      4.23 o
  -1 -15  10        0.39       -1.58      2.14 o
   0 -15  10     1034.22      882.92     23.57 o
   1 -15  10       70.59       67.74      4.71 o
   2 -15  10        4.13        4.65      2.40 o
   3 -15  10       91.32       79.71      8.34 o
   4 -15  10       16.58       14.68      3.85 o
   5 -15  10        0.21        2.84      3.23 o
   6 -15  10        7.07        7.49      4.75 o
   7 -15  10        8.36       13.34      6.32 o
  -7 -14  10        1.81       -2.61      6.55 o
  -6 -14  10        8.17       13.10      6.77 o
  -5 -14  10        0.04        4.01      5.95 o
  -4 -14  10       38.95       44.04      6.78 o
  -3 -14  10      127.06      138.41      7.22 o
  -2 -14  10      943.83      890.34     26.20 o
  -1 -14  10       11.92        8.98      2.32 o
   0 -14  10        8.21       11.62      2.38 o
   1 -14  10        4.43        2.52      1.64 o
   2 -14  10       69.03       71.08      4.60 o
   3 -14  10       46.67       41.07      3.35 o
   4 -14  10       26.87       23.52      3.37 o
   5 -14  10       23.43       31.22      4.37 o
   6 -14  10        0.09        8.27      5.01 o
   7 -14  10        4.42       13.36      5.68 o
  -7 -13  10        0.12        7.09      6.53 o
  -6 -13  10        2.14        4.04      6.17 o
  -5 -13  10       28.28       42.79      8.97 o
  -4 -13  10      346.77      322.25     28.80 o
  -3 -13  10      147.00      146.41      9.31 o
  -2 -13  10      220.89      202.52     17.54 o
  -1 -13  10      140.43      110.23      4.14 o
   0 -13  10        0.02       -1.35      1.65 o
   1 -13  10        0.15        1.83      1.73 o
   2 -13  10      440.97      438.21     12.92 o
   3 -13  10       74.52       57.23      3.75 o
   4 -13  10        2.03        0.71      2.43 o
   5 -13  10        0.18        5.38      3.05 o
   6 -13  10        2.48       10.46      5.15 o
   7 -13  10        6.98        6.33      5.35 o
   8 -13  10        0.66        3.87      7.00 o
  -8 -12  10        6.76       13.38      7.59 o
  -7 -12  10       41.89       43.05      9.67 o
  -6 -12  10        4.83        9.47      6.71 o
  -5 -12  10       28.79       37.16      8.33 o
  -4 -12  10        0.34        6.08      3.30 o
  -3 -12  10     2465.42     2421.19    114.32 o
  -2 -12  10       24.29       16.88      3.65 o
  -1 -12  10        3.89        3.29      1.49 o
   0 -12  10       76.75       84.92      3.79 o
   1 -12  10        0.07       -0.13      1.46 o
   2 -12  10       13.18       15.63      2.26 o
   3 -12  10      694.60      600.82     17.10 o
   4 -12  10      157.65      148.75     13.56 o
   5 -12  10        2.45        2.97      2.61 o
   6 -12  10        2.53        4.28      3.73 o
   7 -12  10        8.87        8.47      4.40 o
   8 -12  10        0.30       11.40      5.58 o
  -8 -11  10       23.21       23.50      8.27 o
  -7 -11  10        0.35       13.50      7.53 o
  -6 -11  10        6.25       14.01      6.47 o
  -5 -11  10       59.78       75.41     11.10 o
  -4 -11  10       16.70       15.83      3.68 o
  -3 -11  10      196.01      213.99     18.17 o
  -2 -11  10      420.11      409.07     16.01 o
  -1 -11  10        0.27        2.22      1.34 o
   0 -11  10        0.50        0.77      1.30 o
   1 -11  10       59.66       70.72      3.19 o
   2 -11  10        1.40        1.48      1.75 o
   3 -11  10        0.32        0.64      1.70 o
   4 -11  10      189.90      156.19      7.00 o
   5 -11  10        3.32        8.09      2.69 o
   6 -11  10        2.28        7.17      3.95 o
   7 -11  10       12.57       23.78      4.89 o
   8 -11  10        1.45       15.38      4.80 o
  -8 -10  10        6.67        4.00      6.42 o
  -7 -10  10        0.45        1.67      6.20 o
  -6 -10  10        0.74        1.61      5.34 o
  -5 -10  10        5.92       10.42      5.97 o
  -4 -10  10      490.12      462.35     21.48 o
  -3 -10  10        1.28        9.72      5.35 o
  -2 -10  10        5.65        4.19      2.15 o
  -1 -10  10       64.92       68.75      2.76 o
   0 -10  10        4.04        3.38      1.22 o
   1 -10  10        8.56        8.15      0.85 o
   2 -10  10        1.37        9.14      1.39 o
   3 -10  10      116.86      116.79      3.55 o
   4 -10  10        0.40        2.23      1.97 o
   5 -10  10        4.37        3.12      2.58 o
   6 -10  10       85.84       84.36      8.56 o
   7 -10  10        0.99        5.61      4.46 o
   8 -10  10        0.14        4.18      4.30 o
  -8  -9  10        1.41        1.05      5.76 o
  -7  -9  10       30.89       37.65      8.92 o
  -6  -9  10        1.07        2.04      5.20 o
  -5  -9  10        1.31        4.07      5.00 o
  -4  -9  10        0.00       -3.02      4.49 o
  -3  -9  10     1184.45     1173.29     50.52 o
  -2  -9  10       58.79       66.51      3.17 o
  -1  -9  10        1.29        0.99      1.12 o
   0  -9  10       48.37       71.91      2.90 o
   1  -9  10       52.44       49.09      1.71 o
   2  -9  10        0.00       -0.41      1.09 o
   3  -9  10      295.79      294.52      7.23 o
   4  -9  10       79.35       90.82      4.30 o
   5  -9  10       15.85       12.74      2.86 o
   6  -9  10       67.25       64.38      6.57 o
   7  -9  10        1.52        6.71      4.03 o
   8  -9  10        2.84       20.96      5.16 o
  -8  -8  10        1.03        0.76      6.37 o
  -7  -8  10        0.05        6.20      6.00 o
  -6  -8  10        0.71        1.47      5.18 o
  -5  -8  10       80.13       82.27     10.05 o
  -4  -8  10        4.69        6.07      2.20 o
  -3  -8  10      143.20      155.55      4.73 o
  -2  -8  10     1696.41     1830.57     40.67 o
  -1  -8  10        9.60        9.68      1.28 o
   0  -8  10        2.45        3.89      1.19 o
   1  -8  10       28.54       47.03      1.51 o
   2  -8  10       32.91       35.37      1.68 o
   3  -8  10       10.64        8.33      1.38 o
   4  -8  10       68.69       76.67      3.93 o
   5  -8  10        8.83       11.08      2.69 o
   6  -8  10        8.00       13.72      3.99 o
   7  -8  10        9.91        4.24      3.97 o
   8  -8  10        0.22        8.22      4.41 o
  -9  -7  10        1.91       -0.96      5.79 o
  -8  -7  10        0.00       -1.51      6.36 o
  -7  -7  10        3.47        0.64      5.65 o
  -6  -7  10        1.39       -2.87      3.33 o
  -5  -7  10        5.00        4.24      2.34 o
  -4  -7  10      325.23      318.22      9.84 o
  -3  -7  10      135.76      140.41      7.80 o
  -2  -7  10      253.52      250.69      6.81 o
  -1  -7  10      109.41      176.15      3.91 o
   0  -7  10        0.65        0.73      0.55 o
   1  -7  10       33.43       33.59      1.29 o
   2  -7  10       10.78       15.70      1.20 o
   3  -7  10        0.00       -0.71      1.10 o
   4  -7  10       11.73       12.85      2.15 o
   5  -7  10       58.06       68.11      4.52 o
   6  -7  10       85.82       88.10      6.98 o
   7  -7  10        1.24        4.14      3.86 o
   8  -7  10        5.54       10.52      4.39 o
  -9  -6  10        2.44        5.40      6.84 o
  -8  -6  10        0.03        7.43      4.61 o
  -7  -6  10       14.58       16.03      4.63 o
  -6  -6  10      119.47       91.97      7.39 o
  -5  -6  10       15.63       15.86      2.27 o
  -4  -6  10      309.32      309.49     11.72 o
  -3  -6  10     2274.80     2534.11     49.37 o
  -2  -6  10       29.96       29.50      1.24 o
  -1  -6  10        0.76        1.04      0.53 o
   0  -6  10     3672.64     4505.72     82.24 o
   1  -6  10       25.00       22.69      1.32 o
   2  -6  10        0.55       -0.24      0.83 o
   3  -6  10      125.55      119.71      4.47 o
   4  -6  10       44.88       46.98      3.12 o
   5  -6  10        0.94       -0.39      1.92 o
   6  -6  10        2.33        0.71      3.22 o
   7  -6  10       30.72       39.03      5.38 o
   8  -6  10        0.41       11.83      4.31 o
  -9  -5  10        1.02        4.54      4.98 o
  -8  -5  10        0.01        3.60      4.30 o
  -7  -5  10        1.00        2.03      3.68 o
  -6  -5  10        5.25        4.51      2.63 o
  -5  -5  10      107.27       96.30      4.36 o
  -4  -5  10       61.67       61.46      3.21 o
  -3  -5  10      366.62      359.68     11.09 o
  -2  -5  10       33.24       35.25      1.39 o
  -1  -5  10        2.70        4.19      0.69 o
   0  -5  10        1.74        3.28      0.77 o
   1  -5  10      227.13      274.92      5.31 o
   2  -5  10       15.48       15.85      1.50 o
   3  -5  10        0.49        0.82      1.47 o
   4  -5  10      326.29      322.68      9.77 o
   5  -5  10       62.11       63.39      4.07 o
   6  -5  10        1.29       -0.28      4.87 o
   7  -5  10        3.57        3.41      3.45 o
   8  -5  10        4.15        8.05      8.47 o
  -9  -4  10        1.54        2.44      4.40 o
  -8  -4  10        5.48        9.24      4.25 o
  -7  -4  10       19.99       25.90      5.02 o
  -6  -4  10        0.06        0.42      3.29 o
  -5  -4  10        1.03       -0.67      1.40 o
  -4  -4  10      713.32      750.85     17.44 o
  -3  -4  10       14.21       14.16      1.30 o
  -2  -4  10        1.21        1.16      0.68 o
  -1  -4  10      415.65      436.48      8.93 o
   0  -4  10        0.02        0.14      0.55 o
   1  -4  10       12.15       13.20      0.97 o
   2  -4  10       91.49      103.52      4.19 o
   3  -4  10        4.87        4.11      1.05 o
   4  -4  10        4.50        6.04      2.12 o
   5  -4  10      110.87       86.81      8.14 o
   6  -4  10        2.86        3.11      3.20 o
   7  -4  10        0.65       -1.01      3.22 o
   8  -4  10        0.01        3.28      3.62 o
  -9  -3  10        4.86        2.09      4.33 o
  -8  -3  10        0.80       -3.70      3.72 o
  -7  -3  10       34.80       28.73      5.27 o
  -6  -3  10       17.54       18.85      4.32 o
  -5  -3  10        0.05       -1.60      1.23 o
  -4  -3  10       11.77       15.65      2.17 o
  -3  -3  10       23.91       38.38      1.87 o
  -2  -3  10        1.90        1.71      0.89 o
  -1  -3  10       16.87       15.68      1.15 o
   0  -3  10      300.81      269.66      6.59 o
   1  -3  10       16.30       19.33      1.87 o
   2  -3  10       39.38       38.20      1.96 o
   3  -3  10        9.30        7.94      1.70 o
   4  -3  10        4.18        3.27      1.88 o
   5  -3  10        7.45        3.64      3.53 o
   6  -3  10        0.49        0.21      3.17 o
   7  -3  10        0.29        5.26      3.55 o
   8  -3  10        0.48        6.64      3.77 o
  -9  -2  10        0.02        5.45      4.84 o
  -8  -2  10        2.01        2.14      4.08 o
  -7  -2  10        4.85        2.49      6.73 o
  -6  -2  10        1.05        4.18      3.42 o
  -5  -2  10       10.82       12.70      1.54 o
  -4  -2  10        4.08        2.86      1.02 o
  -3  -2  10        0.00       -0.66      0.70 o
  -2  -2  10        0.52        0.39      0.85 o
  -1  -2  10        2.55        1.51      0.76 o
   0  -2  10        0.15       -0.97      0.58 o
   1  -2  10     1006.29     1174.60     26.75 o
   2  -2  10       48.11       44.17      2.10 o
   3  -2  10        7.35        5.44      1.84 o
   4  -2  10       84.85       75.56      4.12 o
   5  -2  10       10.80        9.74      3.05 o
   6  -2  10        3.00        2.00      3.69 o
   7  -2  10       13.75        8.87      3.79 o
   8  -2  10        0.04        1.41      4.26 o
  -9  -1  10        0.30       -0.42      5.73 o
  -8  -1  10        8.20       11.41      4.81 o
  -7  -1  10        0.04       -0.97      3.41 o
  -6  -1  10        0.18        0.61      2.20 o
  -5  -1  10        5.25        6.40      2.37 o
  -4  -1  10       63.25       54.01      2.26 o
  -3  -1  10        0.81       -0.50      1.18 o
  -2  -1  10        5.28        7.64      1.13 o
  -1  -1  10     1301.41     1505.32     36.92 o
   0  -1  10        0.72       -0.53      0.60 o
   1  -1  10        3.05        4.66      1.10 o
   2  -1  10      533.33      600.43     14.18 o
   3  -1  10        2.65        5.37      1.74 o
   4  -1  10       12.99       11.98      2.27 o
   5  -1  10      129.01      113.70      6.93 o
   6  -1  10        4.15        6.05      3.12 o
   7  -1  10        1.41        6.83      3.23 o
   8  -1  10        5.98       10.50      4.05 o
  -9   0  10        3.39       -3.08      4.41 o
  -8   0  10        0.65        0.49      4.08 o
  -7   0  10        0.02       -0.66      3.68 o
  -6   0  10       10.73        7.63      1.91 o
  -5   0  10        0.24        0.91      2.56 o
  -4   0  10        1.21       -0.89      1.10 o
  -3   0  10      275.72      282.53      7.29 o
  -2   0  10       58.69       63.24      3.66 o
  -1   0  10      117.90      120.93      4.21 o
   0   0  10      156.12      222.69      5.69 o
   1   0  10       70.24       78.02      3.58 o
   2   0  10        0.61        1.56      0.91 o
   3   0  10      100.73       89.82      4.38 o
   4   0  10       16.08       15.38      3.15 o
   5   0  10        6.02        6.88      2.89 o
   6   0  10        0.61        2.31      2.97 o
   7   0  10        3.78        1.98      3.23 o
   8   0  10        0.01        2.25      2.87 o
  -9   1  10        0.04        0.93      4.43 o
  -8   1  10        0.00       -6.75      3.37 o
  -7   1  10        1.28        0.80      2.12 o
  -6   1  10        0.20        2.87      1.82 o
  -5   1  10       13.00       11.42      2.03 o
  -4   1  10       15.15       15.65      1.83 o
  -3   1  10      125.97      121.32      4.41 o
  -2   1  10     2206.12     2629.47     65.13 o
  -1   1  10      130.41      130.10      3.77 o
   0   1  10       19.77       21.10      1.45 o
   1   1  10      244.12      319.80      7.89 o
   2   1  10       17.03       18.79      1.38 o
   3   1  10        0.34        1.19      2.04 o
   4   1  10      157.77      129.87      7.17 o
   5   1  10        0.55        3.30      2.72 o
   6   1  10        0.00        2.95      2.95 o
   7   1  10        0.23        6.55      3.45 o
   8   1  10        0.05        7.19      4.17 o
  -9   2  10        0.98       -2.21      4.54 o
  -8   2  10        1.97        0.99      4.31 o
  -7   2  10        0.01        1.65      1.66 o
  -6   2  10       10.70        8.46      2.14 o
  -5   2  10      124.10      114.09      5.96 o
  -4   2  10      235.40      211.47      6.72 o
  -3   2  10       36.46       36.56      2.18 o
  -2   2  10      428.88      448.66     19.70 o
  -1   2  10     1418.48     1551.84     34.63 o
   0   2  10        2.72        2.68      1.01 o
   1   2  10        5.56        5.85      1.00 o
   2   2  10      218.69      259.75      6.90 o
   3   2  10        8.43        4.67      1.96 o
   4   2  10        8.99       10.68      3.65 o
   5   2  10       26.98       23.12      3.92 o
   6   2  10       12.69        9.39      3.34 o
   7   2  10        2.33        4.10      4.18 o
   8   2  10        8.31       15.19      4.83 o
  -9   3  10        1.02        2.29      4.73 o
  -8   3  10        2.61        6.90      3.34 o
  -7   3  10        3.97        7.55      2.12 o
  -6   3  10       40.75       36.24      3.14 o
  -5   3  10        0.33        1.89      2.37 o
  -4   3  10      193.08      169.93      9.45 o
  -3   3  10      821.17      950.35     22.20 o
  -2   3  10        0.98        0.17      1.37 o
  -1   3  10        2.05        1.29      1.01 o
   0   3  10        0.04        0.37      1.09 o
   1   3  10        0.19        0.94      0.90 o
   2   3  10       38.78       41.37      2.27 o
   3   3  10       52.22       39.30      4.21 o
   4   3  10       58.20       63.94      8.13 o
   5   3  10        0.88        1.48      3.88 o
   6   3  10       16.08       16.88      3.84 o
   7   3  10        0.16        4.56      3.31 o
  -9   4  10        1.61        0.07      4.30 o
  -8   4  10       15.22       15.55      4.15 o
  -7   4  10       32.25       28.09      4.02 o
  -6   4  10       13.49       13.55      3.97 o
  -5   4  10       64.34       58.66      4.57 o
  -4   4  10        7.05        7.37      2.01 o
  -3   4  10       17.09       18.05      1.67 o
  -2   4  10     3688.11     3762.79     93.35 o
  -1   4  10        0.00       -1.83      0.91 o
   0   4  10        6.60        5.25      1.13 o
   1   4  10       60.36       51.47      2.62 o
   2   4  10        1.77        1.26      1.34 o
   3   4  10        0.00       -2.23      2.42 o
   4   4  10        0.00        2.90      2.82 o
   5   4  10       83.41       79.33      8.26 o
   6   4  10       13.86       10.90      3.58 o
   7   4  10       14.96       20.30      4.16 o
  -9   5  10        0.35        4.20      3.95 o
  -8   5  10        0.15        0.44      4.58 o
  -7   5  10       23.82       14.25      6.88 o
  -6   5  10        0.55       -0.38      2.18 o
  -5   5  10        7.90       13.90      2.51 o
  -4   5  10      513.58      488.97     13.83 o
  -3   5  10        1.39        1.88      1.45 o
  -2   5  10       96.59       93.93      4.26 o
  -1   5  10        4.05        5.95      1.30 o
   0   5  10        2.09       -0.57      1.38 o
   1   5  10       14.90       10.66      1.60 o
   2   5  10     2213.28     2044.72     58.52 o
   3   5  10        0.51        0.20      3.10 o
   4   5  10        3.98        3.99      2.84 o
   5   5  10       81.79      100.61      7.99 o
   6   5  10        1.90        7.51      3.21 o
   7   5  10        4.67        9.14      4.17 o
  -9   6  10        1.17       -0.88      3.45 o
  -8   6  10        1.41        0.43      3.30 o
  -7   6  10       14.29       12.16      3.38 o
  -6   6  10        0.34        0.63      2.42 o
  -5   6  10        5.39        5.65      2.40 o
  -4   6  10       56.27       50.59      4.14 o
  -3   6  10        1.30        0.90      1.33 o
  -2   6  10       56.10       51.55      2.44 o
  -1   6  10      101.74       95.88      5.53 o
   0   6  10      397.72      416.60     13.37 o
   1   6  10        9.89        9.30      2.08 o
   2   6  10       24.56       24.28      6.40 o
   3   6  10        1.12        3.88      2.83 o
   4   6  10      181.14      153.74     12.68 o
   5   6  10        9.32       11.00      3.36 o
   6   6  10       48.27       50.17      5.54 o
   7   6  10        2.70        7.84      3.47 o
  -9   7  10        0.57        1.37      3.60 o
  -8   7  10        0.92        4.16      3.35 o
  -7   7  10        2.18        6.30      3.03 o
  -6   7  10        0.73       -0.43      1.97 o
  -5   7  10       76.11       79.36      4.78 o
  -4   7  10        0.17        0.64      2.08 o
  -3   7  10        5.15        7.19      1.95 o
  -2   7  10      319.39      329.38     10.59 o
  -1   7  10       46.58       43.06      4.47 o
   0   7  10        2.92        0.94      1.66 o
   1   7  10     3408.75     3204.33    113.02 o
   2   7  10       10.18        7.57      5.07 o
   3   7  10        0.07        1.64      3.37 o
   4   7  10      391.73      354.23     15.82 o
   5   7  10        3.09        3.51      3.01 o
   6   7  10        1.10        4.46      3.28 o
   7   7  10        0.31        5.13      3.45 o
  -9   8  10        0.01        2.36      5.86 o
  -8   8  10        0.02        1.22      3.61 o
  -7   8  10        3.21        1.30      3.36 o
  -6   8  10        0.33       -1.07      2.10 o
  -5   8  10       23.23       25.49      3.16 o
  -4   8  10      178.29      167.02      7.90 o
  -3   8  10        1.52       -0.36      1.80 o
  -2   8  10      248.85      228.69      8.02 o
  -1   8  10      492.24      491.31     17.54 o
   0   8  10        0.90        1.23      3.20 o
   1   8  10        0.04        1.48      2.91 o
   2   8  10        9.85       13.40      2.97 o
   3   8  10        0.28        5.25      3.28 o
   4   8  10        7.29        8.62      5.38 o
   5   8  10        7.78        8.80      3.60 o
   6   8  10        0.80        1.31      4.15 o
  -9   9  10        0.00       -7.48      3.74 o
  -8   9  10        0.23        4.67      5.88 o
  -7   9  10        6.88        8.14      4.09 o
  -6   9  10        0.08       -2.24      2.51 o
  -5   9  10        7.29       13.61      3.32 o
  -4   9  10        2.87        9.23      3.00 o
  -3   9  10      296.59      278.00      9.67 o
  -2   9  10       43.68       45.76      4.26 o
  -1   9  10        0.43        3.23      3.50 o
   0   9  10      922.56      804.51     35.78 o
   1   9  10       19.40       17.37      3.85 o
   2   9  10       16.02       15.99      3.71 o
   3   9  10      178.45      130.58     13.32 o
   4   9  10        0.44        4.56      5.11 o
   5   9  10        0.18        0.47      5.91 o
   6   9  10        0.78        2.35      4.11 o
  -8  10  10        0.04        5.69      7.84 o
  -7  10  10       17.83       22.12      4.86 o
  -6  10  10        0.53        3.85      3.66 o
  -5  10  10      133.27      126.04      9.86 o
  -4  10  10       83.72       81.75      5.66 o
  -3  10  10       29.43       30.04      3.63 o
  -2  10  10      197.56      187.33      8.58 o
  -1  10  10        1.60        1.18      3.51 o
   0  10  10       16.82       21.97      4.25 o
   1  10  10       79.19       82.30      6.80 o
   2  10  10        2.46        2.81      3.38 o
   3  10  10        0.00        0.61      3.75 o
   4  10  10       97.56       92.09     13.45 o
   5  10  10        9.18       13.73      7.23 o
   6  10  10        0.03       -2.78     13.24 o
  -8  11  10        3.85        6.95      6.55 o
  -7  11  10       26.99       29.82      6.50 o
  -6  11  10        2.51        5.81      3.58 o
  -5  11  10       10.86       10.47      4.77 o
  -4  11  10      280.45      284.73     23.01 o
  -3  11  10        5.99        4.22      2.80 o
  -2  11  10        1.16       -0.04      2.70 o
  -1  11  10      415.89      381.01     14.92 o
   0  11  10       10.81       13.58      6.76 o
   1  11  10        3.25        4.88      3.36 o
   2  11  10       37.10       33.80      4.96 o
   3  11  10        2.35        5.53      5.74 o
   4  11  10        0.63        0.83      5.76 o
   5  11  10       14.24       20.31      8.11 o
  -8  12  10        1.88       -9.71      4.85 o
  -7  12  10        8.44       11.89      4.63 o
  -6  12  10       48.76       46.85      6.21 o
  -5  12  10        0.21        7.86      3.93 o
  -4  12  10        0.08        5.21      3.90 o
  -3  12  10        0.00        4.91      2.87 o
  -2  12  10        3.87        4.41      2.78 o
  -1  12  10        0.00       -4.39      2.20 o
   0  12  10        7.86        5.53      2.78 o
   1  12  10        0.02        0.53      3.23 o
   2  12  10        0.38        3.50      3.44 o
   3  12  10      278.42      222.00     19.59 o
   4  12  10        0.45        2.98      5.74 o
   5  12  10        0.94        6.51      4.76 o
  -8  13  10        0.12       -5.39      6.00 o
  -7  13  10        0.30        0.13      7.14 o
  -6  13  10       11.12       17.76      6.72 o
  -5  13  10       15.84       12.57      4.25 o
  -4  13  10        4.97        4.69      5.01 o
  -3  13  10       21.74       18.59      3.50 o
  -2  13  10        0.46        2.91      2.69 o
  -1  13  10        0.68       -1.88      3.13 o
   0  13  10        0.18        0.64      2.65 o
   1  13  10        2.51        4.86      3.62 o
   2  13  10        1.70        7.22      3.93 o
   3  13  10        0.00       12.84      6.59 o
   4  13  10        3.47        6.76      5.64 o
   5  13  10        0.00        8.70      6.94 o
  -7  14  10        1.38       -2.22      6.92 o
  -6  14  10        0.19        3.33      4.33 o
  -5  14  10        4.95       10.76      8.75 o
  -4  14  10       38.49       29.53      5.31 o
  -3  14  10        0.94        2.49      4.13 o
  -2  14  10        9.89       13.96      3.51 o
  -1  14  10        3.88        4.29      3.01 o
   0  14  10        0.59       -0.50      3.77 o
   1  14  10        1.66        2.05      3.03 o
   2  14  10       26.26       20.71      3.84 o
   3  14  10        7.49       17.66      7.28 o
   4  14  10        3.12       11.12      7.73 o
  -7  15  10        0.16       -4.88      7.54 o
  -6  15  10        0.22       -4.84      6.43 o
  -5  15  10        0.05        1.83      6.46 o
  -4  15  10        0.18        4.20      4.11 o
  -3  15  10        0.00        3.25      3.12 o
  -2  15  10        5.62        6.53      3.19 o
  -1  15  10        0.94        0.31      2.80 o
   0  15  10        0.29        0.63      2.99 o
   1  15  10        0.00       -0.03      3.05 o
   2  15  10        0.00        5.27      4.17 o
   3  15  10        7.64       15.01      4.22 o
   4  15  10        1.42       11.16      5.29 o
  -6  16  10        9.27        8.41      7.53 o
  -5  16  10        2.34       -1.96      6.99 o
  -4  16  10        0.09        4.22      4.20 o
  -3  16  10        8.35       10.61      3.63 o
  -2  16  10       24.90       24.88      4.26 o
  -1  16  10        0.00        5.25      3.21 o
   0  16  10        0.04        2.99      3.10 o
   1  16  10        0.44        2.08      3.95 o
   2  16  10        0.13        3.31      6.33 o
   3  16  10        0.01       15.39      4.35 o
  -6  17  10        0.54       -5.05      7.57 o
  -5  17  10        0.01        4.71      8.22 o
  -4  17  10        8.32        1.81      8.34 o
  -3  17  10        0.74        6.49      4.62 o
  -2  17  10        3.39        4.21      3.86 o
  -1  17  10        1.60        5.09      3.57 o
   0  17  10        0.20        6.00      3.61 o
   1  17  10        0.46        2.41      3.54 o
   2  17  10        2.05        7.72      5.62 o
  -5  18  10        0.02       11.30      9.34 o
  -4  18  10       12.46        5.30      8.92 o
  -3  18  10        5.84       14.62     10.85 o
  -2  18  10        0.10        2.88      5.32 o
  -1  18  10        0.47        4.38      6.13 o
   0  18  10       10.56        6.78      4.64 o
   1  18  10        0.54       12.44      4.74 o
  -4  19  10        0.04       -0.81      9.25 o
  -3  19  10        0.79        3.59      4.84 o
  -2  19  10        4.74        9.81      4.91 o
  -1  19  10        0.04        5.59      4.25 o
   0  19  10        0.78        3.50      4.58 o
  -1 -23  11        0.71        1.66      6.97 o
   0 -23  11        5.31       17.35      6.50 o
   1 -23  11       11.06       30.42      8.24 o
   2 -23  11       20.84       33.91      7.33 o
  -2 -22  11        3.13        8.49      7.30 o
  -1 -22  11      135.75      167.12     16.29 o
   0 -22  11        7.31       17.30      7.36 o
   1 -22  11        1.46       12.56      6.88 o
   2 -22  11      131.35      147.12     10.16 o
   3 -22  11        3.62        3.90      9.34 o
   4 -22  11        0.06       12.07      7.02 o
  -3 -21  11       14.71       17.21      7.69 o
  -2 -21  11        0.01        4.13      6.42 o
  -1 -21  11        0.08        1.68      5.79 o
   0 -21  11      152.86      135.94      9.72 o
   1 -21  11        0.09        2.43      3.89 o
   2 -21  11        4.67        0.35      3.31 o
   3 -21  11        2.57        7.09      4.54 o
   4 -21  11        0.00        1.49      4.58 o
  -3 -20  11        1.44        0.74      5.46 o
  -2 -20  11        8.27       11.95      7.82 o
  -1 -20  11        0.66        0.08      5.97 o
   0 -20  11        4.21        1.05      3.75 o
   1 -20  11       31.15       34.69      7.96 o
   2 -20  11        0.77       -1.35      4.76 o
   3 -20  11        2.14        2.59      4.80 o
   4 -20  11        2.58        8.46      4.82 o
   5 -20  11        0.09        1.94      4.96 o
  -3 -19  11        5.41        9.35      4.53 o
  -2 -19  11        2.12        2.68      3.95 o
  -1 -19  11       27.47       28.40      5.33 o
   0 -19  11        0.16       -0.52      4.81 o
   1 -19  11        1.11        1.63      2.68 o
   2 -19  11       22.00       14.60      6.49 o
   3 -19  11        1.26        3.78      3.83 o
   4 -19  11        0.31       -0.86      4.55 o
   5 -19  11        0.59        1.59      7.22 o
  -3 -18  11       18.07       15.46      9.33 o
  -2 -18  11        3.94        4.22      3.59 o
  -1 -18  11        6.52        4.43      3.70 o
   0 -18  11       26.96       26.89      4.72 o
   1 -18  11        0.90        0.60      2.70 o
   2 -18  11        0.08        1.23      2.60 o
   3 -18  11        0.01        3.16      5.71 o
   4 -18  11        3.56        6.44      4.59 o
   5 -18  11        0.03       -5.13      8.93 o
   6 -18  11        0.01        5.11      7.37 o
  -4 -17  11        3.51       14.85      6.38 o
  -3 -17  11        0.42        8.03      3.68 o
  -2 -17  11      117.64      130.14      8.65 o
  -1 -17  11        6.16        5.23      6.87 o
   0 -17  11        0.82        1.77      2.58 o
   1 -17  11        3.90        4.20      2.74 o
   2 -17  11        6.83        5.97      2.79 o
   3 -17  11        0.01        1.45      3.46 o
   4 -17  11       18.08       26.06      5.38 o
   5 -17  11       20.52       13.94      5.76 o
   6 -17  11        0.31       13.76      8.25 o
  -6 -16  11        0.78       10.81      6.48 o
  -5 -16  11        1.52        4.10      3.90 o
  -4 -16  11        0.55        4.40      6.10 o
  -3 -16  11       15.36       19.61      3.60 o
  -2 -16  11       25.09       25.26      4.60 o
  -1 -16  11      325.93      346.89     16.67 o
   0 -16  11        0.17        0.82      2.24 o
   1 -16  11        8.65        3.28      2.35 o
   2 -16  11       34.26       18.07      6.20 o
   3 -16  11        2.46        4.55      2.73 o
   4 -16  11        1.10       -2.11      3.20 o
   5 -16  11        4.17       11.15      5.07 o
   6 -16  11        3.84        9.03      5.54 o
   7 -16  11        0.23        6.40      8.97 o
  -6 -15  11        0.00       -1.10      6.10 o
  -5 -15  11        2.03        2.63      4.40 o
  -4 -15  11       20.11       22.65      4.79 o
  -3 -15  11      116.46      102.26     10.31 o
  -2 -15  11       35.98       36.91      4.23 o
  -1 -15  11       16.90       22.56      5.79 o
   0 -15  11      308.03      260.51     11.06 o
   1 -15  11       61.96       51.11      4.05 o
   2 -15  11       14.62       14.69      3.57 o
   3 -15  11        9.15       19.27      3.21 o
   4 -15  11        4.39        4.34      4.06 o
   5 -15  11        0.04        4.30      3.93 o
   6 -15  11        6.50       17.92      6.01 o
   7 -15  11        1.81        9.46      8.17 o
  -7 -14  11        0.40       -1.60      6.15 o
  -6 -14  11       11.19       20.05      7.54 o
  -5 -14  11        3.91       10.01      6.64 o
  -4 -14  11        2.72        7.40      5.99 o
  -3 -14  11       28.98       23.75     10.33 o
  -2 -14  11     1384.30     1262.28     44.21 o
  -1 -14  11       23.43       23.37      2.93 o
   0 -14  11       33.01       28.26      2.81 o
   1 -14  11     1748.37     1573.22     40.53 o
   2 -14  11       53.98       50.78      4.14 o
   3 -14  11        0.14        2.06      2.48 o
   4 -14  11       13.68       13.14      3.03 o
   5 -14  11       56.73       58.49      5.66 o
   6 -14  11        1.80        4.19      5.15 o
   7 -14  11        0.19        4.29      5.45 o
  -7 -13  11        0.52        3.12      7.10 o
  -6 -13  11       11.65       13.15      7.24 o
  -5 -13  11       18.22       23.82      7.77 o
  -4 -13  11       72.26       62.42     10.10 o
  -3 -13  11        3.32        3.83      3.46 o
  -2 -13  11      129.92      112.29      9.73 o
  -1 -13  11       74.09       83.89      3.95 o
   0 -13  11        4.94        1.82      1.77 o
   1 -13  11       23.24       19.12      2.39 o
   2 -13  11        0.03        2.83      2.19 o
   3 -13  11       20.12       21.59      2.63 o
   4 -13  11        1.56        1.06      3.78 o
   5 -13  11       95.05       87.85      6.55 o
   6 -13  11       42.61       61.05      8.20 o
   7 -13  11        1.36       10.47      5.68 o
  -7 -12  11       10.83       10.91      7.17 o
  -6 -12  11       80.72       61.66     10.71 o
  -5 -12  11       36.31       38.78      8.39 o
  -4 -12  11       92.24       95.07     11.32 o
  -3 -12  11      989.06      913.65     40.59 o
  -2 -12  11       15.56       19.18      3.77 o
  -1 -12  11        3.93        6.35      2.11 o
   0 -12  11      486.44      503.29     14.09 o
   1 -12  11        3.58        1.70      1.57 o
   2 -12  11        2.05        1.11      1.87 o
   3 -12  11       41.17       42.77      3.29 o
   4 -12  11       26.30       27.47      4.00 o
   5 -12  11       17.26       20.78      3.94 o
   6 -12  11      100.57       96.59     10.05 o
   7 -12  11       10.33       17.26      6.02 o
  -8 -11  11        6.97        5.78      7.19 o
  -7 -11  11       24.94       38.70      9.67 o
  -6 -11  11        9.39       20.89      7.37 o
  -5 -11  11      138.88      121.83     12.85 o
  -4 -11  11        3.48        7.55      5.54 o
  -3 -11  11        0.36        0.91      2.95 o
  -2 -11  11        6.02        4.52      3.27 o
  -1 -11  11        2.08        4.46      1.90 o
   0 -11  11        1.92        1.17      1.58 o
   1 -11  11        3.79        0.45      1.45 o
   2 -11  11       42.85       44.88      3.57 o
   3 -11  11       12.24       11.60      2.83 o
   4 -11  11      351.71      332.68     12.23 o
   5 -11  11       27.16       31.88      3.71 o
   6 -11  11        3.86        4.69      4.08 o
   7 -11  11        3.03       11.33      4.33 o
   8 -11  11       10.27       11.83      5.88 o
  -8 -10  11       10.58       18.13      7.90 o
  -7 -10  11       17.38       25.69      8.60 o
  -6 -10  11        0.11       -2.90      4.87 o
  -5 -10  11       30.36       34.04      7.90 o
  -4 -10  11      339.72      330.25     25.71 o
  -3 -10  11        3.46        4.06      2.92 o
  -2 -10  11       16.13       17.54      1.89 o
  -1 -10  11      112.90       98.77      4.45 o
   0 -10  11        2.49        2.87      1.53 o
   1 -10  11        4.59        4.12      1.55 o
   2 -10  11      844.35      775.02     21.30 o
   3 -10  11        4.52       10.13      2.66 o
   4 -10  11       32.66       32.08      3.58 o
   5 -10  11       15.41       21.09      3.38 o
   6 -10  11        2.80        8.99      4.16 o
   7 -10  11        0.44        3.89      4.13 o
   8 -10  11        5.15       12.18      4.65 o
  -8  -9  11        0.34      -11.31      5.65 o
  -7  -9  11        2.82       10.34      6.41 o
  -6  -9  11        0.30        3.56      5.21 o
  -5  -9  11        0.03       -4.35      4.42 o
  -4  -9  11       68.74       82.88     10.08 o
  -3  -9  11        1.32        4.27      2.98 o
  -2  -9  11       13.58       16.98      1.94 o
  -1  -9  11       25.53       21.26      1.71 o
   0  -9  11       10.79        4.65      1.59 o
   1  -9  11       96.03       89.15      3.49 o
   2  -9  11       25.26       20.06      1.59 o
   3  -9  11     1151.36     1113.13     29.79 o
   4  -9  11      317.07      314.71     10.75 o
   5  -9  11        1.21        3.54      2.63 o
   6  -9  11       28.14       29.64      5.07 o
   7  -9  11        1.42        7.28      4.23 o
   8  -9  11        0.06       13.57      4.85 o
  -8  -8  11        4.56        4.73      6.71 o
  -7  -8  11        0.13        1.37      5.11 o
  -6  -8  11        0.26       -0.45      4.99 o
  -5  -8  11       63.77       64.18     10.09 o
  -4  -8  11       19.14       25.58      6.67 o
  -3  -8  11       18.48       21.40      3.32 o
  -2  -8  11      258.72      236.15      5.12 o
  -1  -8  11       16.65       16.36      1.56 o
   0  -8  11        0.06       -0.71      0.57 o
   1  -8  11     2486.48     2624.75     46.20 o
   2  -8  11       22.31       22.99      1.57 o
   3  -8  11       33.97       32.07      2.64 o
   4  -8  11       59.59       74.64      4.97 o
   5  -8  11       26.65       28.66      4.60 o
   6  -8  11       13.79       21.80      4.67 o
   7  -8  11        0.23        2.94      4.03 o
   8  -8  11        9.59       15.86      4.93 o
  -9  -7  11        0.18       10.02      6.28 o
  -8  -7  11        0.11        1.80      5.32 o
  -7  -7  11        2.06        7.83      6.16 o
  -6  -7  11        1.17       -4.68      4.57 o
  -5  -7  11       43.28       57.77      5.94 o
  -4  -7  11      126.87      126.82      6.99 o
  -3  -7  11       47.22       45.55      1.82 o
  -2  -7  11       30.70       31.12      1.26 o
  -1  -7  11       29.67       28.85      1.14 o
   0  -7  11        0.05        0.54      0.61 o
   1  -7  11        6.77        6.45      0.83 o
   2  -7  11      984.16      987.98     20.32 o
   3  -7  11       97.56       95.74      3.57 o
   4  -7  11       33.68       36.84      2.91 o
   5  -7  11       10.71       21.05      3.16 o
   6  -7  11       30.59       33.06      6.39 o
   7  -7  11        0.00        9.93      4.23 o
   8  -7  11        0.48        4.76      4.08 o
  -9  -6  11        0.23        5.82      6.60 o
  -8  -6  11        2.58       10.71      6.62 o
  -7  -6  11        2.13        0.84      3.30 o
  -6  -6  11       13.32        9.98      3.92 o
  -5  -6  11       40.25       46.43      3.99 o
  -4  -6  11      276.29      287.50      9.24 o
  -3  -6  11     1859.85     1928.35     40.43 o
  -2  -6  11       14.82       12.50      0.95 o
  -1  -6  11        8.81        9.94      0.83 o
   0  -6  11     1034.17     1266.82     25.00 o
   1  -6  11        1.20       -0.30      0.68 o
   2  -6  11       32.75       31.16      1.75 o
   3  -6  11      769.33      746.68     20.40 o
   4  -6  11      175.63      173.63      6.17 o
   5  -6  11        1.01        1.67      2.03 o
   6  -6  11        5.90        0.91      3.55 o
   7  -6  11       11.06       10.65      4.37 o
   8  -6  11        0.80        7.36      4.63 o
  -9  -5  11        1.09        9.30      7.22 o
  -8  -5  11        6.48        8.62      4.55 o
  -7  -5  11        6.13        4.07      3.85 o
  -6  -5  11       19.86        5.91     10.42 o
  -5  -5  11      287.64      284.51     12.26 o
  -4  -5  11        1.02        0.71      1.03 o
  -3  -5  11       16.17       17.23      1.54 o
  -2  -5  11      824.38      928.95     21.60 o
  -1  -5  11       11.77       13.17      0.97 o
   0  -5  11        0.54        0.12      0.81 o
   1  -5  11      310.72      302.95      6.25 o
   2  -5  11       95.19       98.16      3.13 o
   3  -5  11       38.19       36.91      3.10 o
   4  -5  11      142.48      144.99      5.55 o
   5  -5  11       35.22       34.69      5.35 o
   6  -5  11        0.03       -0.92      3.37 o
   7  -5  11        0.13        3.59      3.78 o
   8  -5  11        0.03        4.38      4.24 o
  -9  -4  11        0.06        3.27      4.36 o
  -8  -4  11        1.36        0.82      3.67 o
  -7  -4  11        0.01       -2.47      3.46 o
  -6  -4  11        3.01        0.47      3.37 o
  -5  -4  11       61.35       61.22     12.65 o
  -4  -4  11        1.71        2.51      1.14 o
  -3  -4  11       17.14       15.47      1.61 o
  -2  -4  11       15.65       17.77      1.21 o
  -1  -4  11      453.70      516.21     11.23 o
   0  -4  11        0.02       -0.45      0.61 o
   1  -4  11        0.93        1.30      0.75 o
   2  -4  11     1157.09     1173.25     34.25 o
   3  -4  11       98.22       91.92      4.93 o
   4  -4  11        9.36        5.09      1.95 o
   5  -4  11       15.13       10.62      4.48 o
   6  -4  11        5.64        4.10      3.46 o
   7  -4  11        1.39        4.12      3.65 o
   8  -4  11        4.28        7.44      3.82 o
  -9  -3  11        7.92       10.05      5.11 o
  -8  -3  11        0.11        5.04      4.16 o
  -7  -3  11        4.82        4.66      3.61 o
  -6  -3  11       29.28       27.65      4.81 o
  -5  -3  11       14.86       15.34      2.88 o
  -4  -3  11       11.46       11.57      1.37 o
  -3  -3  11       44.42       38.01      1.95 o
  -2  -3  11        0.52        0.98      0.78 o
  -1  -3  11        0.40        0.23      0.73 o
   0  -3  11      547.03      605.30     13.99 o
   1  -3  11        9.78        9.56      1.28 o
   2  -3  11       10.40        8.38      1.36 o
   3  -3  11      250.90      222.07      8.08 o
   4  -3  11       13.00        9.78      2.30 o
   5  -3  11       11.44       10.85      3.17 o
   6  -3  11       22.77       20.56      3.66 o
   7  -3  11        1.65        2.09      2.94 o
   8  -3  11        0.66        4.66      2.92 o
  -9  -2  11        4.19        1.97      4.56 o
  -8  -2  11        8.64       -0.43      4.12 o
  -7  -2  11        1.28        2.75      3.85 o
  -6  -2  11        5.73        4.84      1.85 o
  -5  -2  11      286.21      261.86      8.86 o
  -4  -2  11        0.41       -0.09      1.13 o
  -3  -2  11        0.77       -0.08      0.74 o
  -2  -2  11        0.02        0.34      0.83 o
  -1  -2  11        8.07        8.68      1.01 o
   0  -2  11        2.58        3.59      0.90 o
   1  -2  11      413.58      413.62     12.39 o
   2  -2  11       13.40       11.87      1.71 o
   3  -2  11       17.70       14.99      2.28 o
   4  -2  11       43.83       38.90      4.31 o
   5  -2  11        0.37        3.42      2.80 o
   6  -2  11       13.69       14.05      3.72 o
   7  -2  11        0.09       -0.53      2.88 o
   8  -2  11        0.04       -0.18      4.30 o
  -9  -1  11        3.77        8.64      4.95 o
  -8  -1  11        7.23        9.20      4.67 o
  -7  -1  11        0.05       -1.96      3.58 o
  -6  -1  11        1.68        2.77      2.21 o
  -5  -1  11       12.78        9.64      1.89 o
  -4  -1  11        8.92       11.08      1.52 o
  -3  -1  11       39.66       35.49      1.93 o
  -2  -1  11        1.17        0.96      1.28 o
  -1  -1  11      511.37      460.73     10.13 o
   0  -1  11        1.24        0.98      0.91 o
   1  -1  11        2.73        3.03      0.83 o
   2  -1  11       17.21       36.67      2.40 o
   3  -1  11        1.09        0.62      1.63 o
   4  -1  11        3.17        2.69      3.29 o
   5  -1  11        9.75        4.53      3.62 o
   6  -1  11        0.00        1.42      2.67 o
   7  -1  11        0.23        1.05      3.33 o
   8  -1  11        5.22        7.22      4.80 o
  -9   0  11        6.30       11.31      5.27 o
  -8   0  11        0.01       -0.08      4.08 o
  -7   0  11        0.40       -0.02      1.54 o
  -6   0  11       20.14       21.35      3.83 o
  -5   0  11        6.43        6.25      1.87 o
  -4   0  11        1.00       -0.44      1.35 o
  -3   0  11     1005.68      986.25     23.03 o
  -2   0  11        9.92        8.14      1.46 o
  -1   0  11        4.91        5.14      0.96 o
   0   0  11        1.29        0.79      0.97 o
   1   0  11        1.86        1.46      0.87 o
   2   0  11        5.03        6.31      1.23 o
   3   0  11       13.49        5.05      1.93 o
   4   0  11       15.98       17.89      3.45 o
   5   0  11        3.80        4.72      2.98 o
   6   0  11        6.95        6.60      3.09 o
   7   0  11        0.25        1.32      3.82 o
   8   0  11        0.86        0.57      5.73 o
  -9   1  11        0.71        4.29      4.81 o
  -8   1  11        0.28       -2.96      3.82 o
  -7   1  11        1.47        2.58      1.65 o
  -6   1  11        6.12        7.58      2.00 o
  -5   1  11        5.52        1.90      1.68 o
  -4   1  11        5.07        4.33      1.69 o
  -3   1  11      108.54      118.18      5.06 o
  -2   1  11     1452.06     1583.07     39.87 o
  -1   1  11       20.18       20.26      1.75 o
   0   1  11       13.51       13.73      1.28 o
   1   1  11        8.48       12.01      1.97 o
   2   1  11       26.13       28.98      2.45 o
   3   1  11        7.12        4.92      2.08 o
   4   1  11       15.55       18.06      3.37 o
   5   1  11       30.87       25.18      3.96 o
   6   1  11        0.29        1.44      2.87 o
   7   1  11        0.84        3.42      3.22 o
   8   1  11        2.57       11.53      3.10 o
  -9   2  11        0.00       -3.71      4.70 o
  -8   2  11        3.30        3.74      3.30 o
  -7   2  11        2.29        0.25      2.53 o
  -6   2  11        4.95        4.67      2.22 o
  -5   2  11       82.51       82.76      5.26 o
  -4   2  11      133.08      156.17      6.98 o
  -3   2  11       69.18       79.81      3.75 o
  -2   2  11       19.65       26.45      2.40 o
  -1   2  11     4585.91     5302.61    116.82 o
   0   2  11       11.03        9.78      1.41 o
   1   2  11        0.35        0.08      0.95 o
   2   2  11      187.42      203.05      5.74 o
   3   2  11        9.68        7.48      2.67 o
   4   2  11        0.33       -0.01      2.63 o
   5   2  11        7.65        2.20      2.89 o
   6   2  11       17.46       15.55      3.71 o
   7   2  11        0.27        7.74      3.56 o
  -9   3  11        1.27        0.11      4.79 o
  -8   3  11        2.59       -0.02      3.12 o
  -7   3  11        3.17        0.70      2.75 o
  -6   3  11       23.75       21.90      2.68 o
  -5   3  11        7.57        4.55      2.05 o
  -4   3  11      139.70      132.03      5.69 o
  -3   3  11       32.25       54.34      3.02 o
  -2   3  11       49.02       51.74      3.00 o
  -1   3  11       64.00       69.49      3.71 o
   0   3  11       28.28       42.61      3.33 o
   1   3  11        0.02       -2.14      1.07 o
   2   3  11        7.86        6.19      1.51 o
   3   3  11       23.18       25.66      3.77 o
   4   3  11        2.48        5.21      2.85 o
   5   3  11        1.35        1.15      2.93 o
   6   3  11       17.82       16.62      4.02 o
   7   3  11        3.75        7.72      3.41 o
  -9   4  11        4.15        2.53      4.88 o
  -8   4  11        3.15        2.93      3.25 o
  -7   4  11       11.23       16.24      3.58 o
  -6   4  11        8.85        9.41      2.32 o
  -5   4  11       62.40       58.26      4.00 o
  -4   4  11       40.78       40.13      2.99 o
  -3   4  11        0.28       -1.57      1.41 o
  -2   4  11      416.99      415.22     11.28 o
  -1   4  11       17.43       16.08      1.72 o
   0   4  11        0.54       -1.73      1.34 o
   1   4  11        1.95        2.88      1.30 o
   2   4  11       69.11       60.54      3.14 o
   3   4  11        0.00        1.11      2.74 o
   4   4  11       56.25       77.96      6.42 o
   5   4  11       31.34       31.07      4.50 o
   6   4  11        0.95        5.95      3.26 o
   7   4  11        5.33       13.76      3.77 o
  -9   5  11        1.53       -0.78      8.20 o
  -8   5  11        7.55       11.06      3.48 o
  -7   5  11        2.32        3.93      3.04 o
  -6   5  11        0.14       -0.19      2.02 o
  -5   5  11       44.08       43.74      4.62 o
  -4   5  11      671.54      659.82     21.10 o
  -3   5  11        0.95       -0.51      1.27 o
  -2   5  11       41.51       46.71      2.63 o
  -1   5  11       93.16       90.44      3.38 o
   0   5  11        1.54        0.02      1.49 o
   1   5  11        3.14        2.28      1.87 o
   2   5  11      475.17      486.35     18.77 o
   3   5  11       19.83       19.05      3.65 o
   4   5  11        1.55        3.28      3.08 o
   5   5  11       47.17       37.14      4.94 o
   6   5  11        8.18       10.90      5.59 o
   7   5  11        7.14       17.16      6.11 o
  -9   6  11        0.00       -4.08      4.56 o
  -8   6  11        0.65        3.07      3.22 o
  -7   6  11        5.29       -0.11      2.63 o
  -6   6  11       16.09       10.07      2.58 o
  -5   6  11        0.03        0.51      2.15 o
  -4   6  11       33.10       39.86      3.46 o
  -3   6  11       11.62       14.56      1.78 o
  -2   6  11       29.15       32.67      2.11 o
  -1   6  11      104.76      103.09      7.17 o
   0   6  11      365.42      338.53     11.18 o
   1   6  11       11.97        7.65      2.87 o
   2   6  11        5.99        3.80      2.45 o
   3   6  11      377.24      379.84     28.24 o
   4   6  11       38.31       42.86     11.27 o
   5   6  11        2.42        8.72      4.37 o
   6   6  11        0.01        6.59      2.96 o
   7   6  11        0.11        3.46      4.80 o
  -9   7  11        0.77        8.36      3.73 o
  -8   7  11        0.63        4.37      3.48 o
  -7   7  11        0.98        0.78      3.14 o
  -6   7  11       12.81       10.27      2.51 o
  -5   7  11       67.43       73.69      4.44 o
  -4   7  11        5.46        3.98      2.23 o
  -3   7  11       17.29       15.10      2.11 o
  -2   7  11      600.00      571.52     15.82 o
  -1   7  11      111.97      117.74      5.27 o
   0   7  11       18.53       16.44      3.72 o
   1   7  11      323.44      362.35     14.66 o
   2   7  11        9.74        5.42      3.84 o
   3   7  11        7.09        4.66      7.95 o
   4   7  11        1.71        2.59      2.90 o
   5   7  11       11.88       13.49      3.59 o
   6   7  11        0.94        8.25      5.18 o
  -9   8  11        0.21        2.09      6.22 o
  -8   8  11        0.05       -2.79      3.84 o
  -7   8  11        1.14        5.45      3.57 o
  -6   8  11        4.29        1.91      2.66 o
  -5   8  11       33.56       37.92      5.61 o
  -4   8  11      266.29      254.26     10.90 o
  -3   8  11        3.82        8.50      2.14 o
  -2   8  11      188.76      174.90     13.38 o
  -1   8  11     2095.15     1944.81     82.31 o
   0   8  11       31.75       26.54      4.44 o
   1   8  11       15.31       17.12      3.73 o
   2   8  11      738.52      663.11     52.27 o
   3   8  11        0.33        5.56      5.19 o
   4   8  11        2.17        4.85      4.49 o
   5   8  11        1.89        8.01      5.69 o
   6   8  11        0.00       -0.10      7.47 o
  -8   9  11        0.05        4.64      4.26 o
  -7   9  11        0.03        1.54      3.55 o
  -6   9  11        2.09        2.31      2.80 o
  -5   9  11        1.56        0.40      3.45 o
  -4   9  11       34.88       42.13      4.54 o
  -3   9  11        1.03        5.22      2.30 o
  -2   9  11      107.72       98.54      5.80 o
  -1   9  11      169.81      162.00     19.97 o
   0   9  11      183.97      192.29     10.92 o
   1   9  11       49.22       44.76      5.31 o
   2   9  11       15.08       23.18      3.93 o
   3   9  11      123.02       85.98     10.25 o
   4   9  11        0.13       -0.65      4.75 o
   5   9  11        0.53        0.12      4.31 o
   6   9  11        0.01        0.16      4.58 o
  -8  10  11        0.05       -1.53      6.09 o
  -7  10  11        3.76        7.90      4.55 o
  -6  10  11       18.71       20.51      3.77 o
  -5  10  11        3.27        4.79      3.11 o
  -4  10  11       13.02       19.24      3.84 o
  -3  10  11       12.53       18.10      3.46 o
  -2  10  11      449.29      410.13     22.34 o
  -1  10  11       13.45        9.57      3.92 o
   0  10  11        6.86        7.52      3.64 o
   1  10  11        6.25       18.46      9.65 o
   2  10  11        0.33        2.46      2.93 o
   3  10  11        0.05        7.14      5.13 o
   4  10  11       12.80       22.82      7.26 o
   5  10  11        8.05       11.18      5.97 o
  -8  11  11        2.01        6.50      6.14 o
  -7  11  11        0.13        4.60      4.23 o
  -6  11  11        9.54       15.18      4.26 o
  -5  11  11       37.05       40.49      4.48 o
  -4  11  11      293.38      302.65     16.07 o
  -3  11  11        4.78        6.41      2.61 o
  -2  11  11        2.23        4.25      2.97 o
  -1  11  11       32.59       29.52      4.22 o
   0  11  11        0.00        8.81      3.62 o
   1  11  11        0.95        1.71      3.17 o
   2  11  11        9.96        7.55      3.58 o
   3  11  11        1.29       -1.29      5.54 o
   4  11  11        0.86       17.85      6.64 o
   5  11  11       12.93       14.34      7.34 o
  -8  12  11        2.99        3.33      5.03 o
  -7  12  11        1.25        8.08      7.44 o
  -6  12  11        3.19       -0.15      3.65 o
  -5  12  11        0.73        5.69      3.77 o
  -4  12  11       19.34       27.05      5.01 o
  -3  12  11      361.74      326.47     18.78 o
  -2  12  11        1.30        2.26      2.81 o
  -1  12  11        2.76        2.92      2.59 o
   0  12  11       13.57       21.80      4.67 o
   1  12  11        0.15        1.69      3.28 o
   2  12  11        0.09        1.88      5.16 o
   3  12  11      134.38      129.09     14.67 o
   4  12  11       22.04       40.19      9.59 o
   5  12  11        1.15       24.48      6.64 o
  -7  13  11        0.03        6.27      7.08 o
  -6  13  11        0.02        9.46      4.53 o
  -5  13  11        1.57        1.86      3.99 o
  -4  13  11        0.98        6.19      4.07 o
  -3  13  11        8.04        9.25      3.30 o
  -2  13  11       22.23       19.44      3.65 o
  -1  13  11        0.01        4.40      2.78 o
   0  13  11        0.00       -0.92      2.72 o
   1  13  11       86.88       85.14      7.59 o
   2  13  11        6.98        4.55      5.94 o
   3  13  11        4.53        5.06      5.73 o
   4  13  11       54.28       62.42     10.50 o
  -7  14  11        0.46        2.60      7.50 o
  -6  14  11        1.45       -4.44      6.95 o
  -5  14  11        4.91        7.10      4.62 o
  -4  14  11       16.30       16.43      4.79 o
  -3  14  11        0.75        1.98      2.98 o
  -2  14  11        1.63        3.98      2.87 o
  -1  14  11        0.18        1.17      2.88 o
   0  14  11        2.51        4.09      3.03 o
   1  14  11        1.21        8.03      3.30 o
   2  14  11       38.17       34.50      8.28 o
   3  14  11        5.79       10.69      6.44 o
   4  14  11        4.58       12.12      7.30 o
  -6  15  11        4.93        8.03      7.80 o
  -5  15  11        0.64       -2.87      7.36 o
  -4  15  11        1.40        5.07      4.41 o
  -3  15  11       17.15       18.74      3.91 o
  -2  15  11        0.65        4.28      3.14 o
  -1  15  11        2.70       11.23      3.42 o
   0  15  11       30.66       27.48      4.28 o
   1  15  11        2.70        2.71      3.05 o
   2  15  11        7.30        6.67      5.17 o
   3  15  11       13.61       26.00      5.34 o
  -6  16  11        1.03       -2.53      7.56 o
  -5  16  11        0.00      -10.43      7.30 o
  -4  16  11        3.93       -2.60      7.60 o
  -3  16  11        0.03        6.93      3.44 o
  -2  16  11       36.16       37.19      4.85 o
  -1  16  11        0.01        1.05      3.09 o
   0  16  11        0.60        1.09      3.27 o
   1  16  11       18.46       21.24      4.46 o
   2  16  11        3.39       10.55     10.37 o
  -5  17  11        2.54       -1.56      7.90 o
  -4  17  11        3.45        5.16      8.22 o
  -3  17  11        0.03       -0.62      4.30 o
  -2  17  11        0.74        2.36      7.46 o
  -1  17  11       11.75       10.58      4.77 o
   0  17  11        0.36        7.30      4.69 o
   1  17  11        0.07        2.84      6.33 o
   2  17  11        0.29        7.85      7.06 o
  -4  18  11        1.60        1.04      8.89 o
  -3  18  11        0.01        4.67      4.60 o
  -2  18  11        0.08       -1.77      4.09 o
  -1  18  11        0.04        7.42      4.83 o
   0  18  11        9.38       12.74      4.94 o
   1  18  11        0.01       13.94      4.94 o
  -2  19  11        0.00        4.40      4.70 o
  -1  19  11        0.31        3.62      4.94 o
  -1 -23  12        0.39      -11.53      5.76 o
   0 -23  12        7.99       27.98      7.71 o
   1 -23  12        6.82        6.64      6.35 o
   2 -23  12        0.78       12.78      7.09 o
  -2 -22  12        4.23        9.63      7.52 o
  -1 -22  12       33.09       46.12     10.09 o
   0 -22  12        7.70       25.21      7.93 o
   1 -22  12        5.96        8.55      5.66 o
   2 -22  12        1.71        8.69      4.08 o
   3 -22  12        5.89       11.11      5.44 o
  -3 -21  12       25.71       42.46      9.71 o
  -2 -21  12        2.59        4.85      6.51 o
  -1 -21  12        0.71        9.78      6.90 o
   0 -21  12      131.16      151.53     10.76 o
   1 -21  12        8.91        7.35      5.28 o
   2 -21  12        6.89       10.33      4.07 o
   3 -21  12        2.41        6.44      4.59 o
   4 -21  12        0.78        7.15      8.52 o
  -3 -20  12        0.89        2.53      5.94 o
  -2 -20  12       65.66       71.31     10.79 o
  -1 -20  12        0.22        5.64      5.15 o
   0 -20  12        5.86        7.66      4.09 o
   1 -20  12        7.84        5.63      3.37 o
   2 -20  12        2.24        3.00      5.32 o
   3 -20  12        0.03       -1.57      5.11 o
   4 -20  12        1.32        3.45      4.77 o
   5 -20  12        0.98       -6.84      5.86 o
  -3 -19  12        0.03       11.50      6.16 o
  -2 -19  12        4.27        5.80      3.96 o
  -1 -19  12       16.27        8.89      4.12 o
   0 -19  12        0.33        1.60      3.48 o
   1 -19  12        0.34        0.57      2.82 o
   2 -19  12        3.85        6.21      6.61 o
   3 -19  12        0.97        9.71      4.46 o
   4 -19  12        0.00       -1.09      5.62 o
   5 -19  12        0.60        2.96      6.15 o
  -3 -18  12        2.34        4.41      4.29 o
  -2 -18  12        0.00        0.16      3.55 o
  -1 -18  12        0.24        2.77      3.59 o
   0 -18  12        4.00       -0.77      2.95 o
   1 -18  12        1.49        2.34      3.04 o
   2 -18  12        1.59        0.01      3.18 o
   3 -18  12       62.63       66.93      7.69 o
   4 -18  12        4.90        1.04      5.96 o
   5 -18  12        1.08        7.44      7.93 o
  -5 -17  12       15.00       12.81      6.86 o
  -4 -17  12        0.28        3.95      4.06 o
  -3 -17  12       13.21       13.64      3.40 o
  -2 -17  12       16.60        3.98      5.50 o
  -1 -17  12        1.00        2.22      2.56 o
   0 -17  12        3.66        3.45      2.45 o
   1 -17  12        4.43        5.86      5.90 o
   2 -17  12        4.56        1.60      2.19 o
   3 -17  12        1.30        3.49      5.05 o
   4 -17  12       26.89       26.09      4.85 o
   5 -17  12        0.20        2.04      4.56 o
   6 -17  12        0.29       12.37      7.73 o
  -6 -16  12        1.55       -1.64      6.11 o
  -5 -16  12        6.13        5.97      4.04 o
  -4 -16  12        3.36        0.48      3.53 o
  -3 -16  12        6.07        4.75      2.91 o
  -2 -16  12        0.91        2.44      2.96 o
  -1 -16  12      130.18      137.39      8.07 o
   0 -16  12        4.90        4.13      2.29 o
   1 -16  12        0.29        0.51      2.24 o
   2 -16  12        0.08        1.39      2.39 o
   3 -16  12       27.29       23.31      4.38 o
   4 -16  12        0.14        3.08      3.37 o
   5 -16  12        0.01       11.37      5.43 o
   6 -16  12        0.05        6.65      7.41 o
  -6 -15  12        8.54        2.53      6.52 o
  -5 -15  12        9.41       12.10      6.55 o
  -4 -15  12       71.55       83.69     10.71 o
  -3 -15  12      101.64      112.51     22.47 o
  -2 -15  12        1.00        3.24      2.71 o
  -1 -15  12       15.44       18.76      3.39 o
   0 -15  12      419.07      349.80     12.29 o
   1 -15  12        1.27        3.59      2.36 o
   2 -15  12        5.45        8.27      2.63 o
   3 -15  12       88.74       65.38      6.01 o
   4 -15  12       18.35       17.57      4.22 o
   5 -15  12        0.02       -0.20      4.60 o
   6 -15  12       37.59       50.10      8.19 o
   7 -15  12        5.21       14.10      9.88 o
  -7 -14  12        0.06        3.85      6.77 o
  -6 -14  12        2.82        4.64      6.22 o
  -5 -14  12       25.52       18.64      6.87 o
  -4 -14  12       13.59       16.78      6.73 o
  -3 -14  12        9.99       11.30      3.89 o
  -2 -14  12       20.94       20.36     11.23 o
  -1 -14  12        7.36        7.87      2.73 o
   0 -14  12        8.53        8.57      2.52 o
   1 -14  12      274.96      231.79     11.45 o
   2 -14  12       26.81       27.14      3.27 o
   3 -14  12       15.62       10.96      4.11 o
   4 -14  12        8.67       10.49      3.34 o
   5 -14  12        0.00       -0.36      4.51 o
   6 -14  12        0.32        2.27      4.99 o
   7 -14  12       19.44       12.79      6.51 o
  -7 -13  12        2.64        6.22      6.98 o
  -6 -13  12       11.29        8.27      6.34 o
  -5 -13  12       28.21       43.26      8.88 o
  -4 -13  12       99.70       95.78     11.49 o
  -3 -13  12       13.28       12.86      3.88 o
  -2 -13  12       12.02       15.17      4.34 o
  -1 -13  12     1934.52     1633.85     57.84 o
   0 -13  12        6.62        6.22      2.04 o
   1 -13  12       25.97       27.20      3.21 o
   2 -13  12        6.61        9.94      2.59 o
   3 -13  12      126.90      124.37      6.26 o
   4 -13  12        0.00       -0.14      2.84 o
   5 -13  12        0.01        3.79      3.27 o
   6 -13  12        6.30        8.26      5.75 o
   7 -13  12        0.40        4.93      5.79 o
  -7 -12  12        1.94        5.54      6.88 o
  -6 -12  12       54.00       55.11     10.22 o
  -5 -12  12        1.83        7.05      5.49 o
  -4 -12  12      190.75      216.21     19.17 o
  -3 -12  12        1.88        1.84      4.23 o
  -2 -12  12       15.73       19.51      4.15 o
  -1 -12  12       11.56        7.99      2.20 o
   0 -12  12        0.08        1.20      2.02 o
   1 -12  12        0.39        1.16      1.82 o
   2 -12  12        0.98       -1.43      1.77 o
   3 -12  12      582.24      529.30     17.47 o
   4 -12  12       24.56       27.41      4.15 o
   5 -12  12        3.94        1.64      3.15 o
   6 -12  12        4.85        9.81      5.30 o
   7 -12  12        1.85       14.56      5.81 o
  -8 -11  12       15.11        3.54      7.13 o
  -7 -11  12       27.95       31.93      9.26 o
  -6 -11  12        3.29       12.29      6.39 o
  -5 -11  12        2.42        9.69      6.08 o
  -4 -11  12        1.91        5.14      5.44 o
  -3 -11  12       61.96       69.00      6.30 o
  -2 -11  12      153.61      168.92      6.11 o
  -1 -11  12        0.23       -1.53      1.79 o
   0 -11  12        1.61        1.68      2.03 o
   1 -11  12       43.66       45.30      2.79 o
   2 -11  12      122.35      110.81      5.44 o
   3 -11  12       39.35       37.80      4.33 o
   4 -11  12      734.61      628.86     24.40 o
   5 -11  12       87.49       85.63      6.38 o
   6 -11  12        2.09       -2.24      4.74 o
   7 -11  12       19.60       23.90      6.53 o
  -8 -10  12        1.26        7.29      7.37 o
  -7 -10  12       27.06       27.86      8.55 o
  -6 -10  12        2.68        0.15      5.26 o
  -5 -10  12        6.50        0.95      4.98 o
  -4 -10  12      172.41      154.47     14.58 o
  -3 -10  12       48.86       47.70      9.43 o
  -2 -10  12        1.00        2.41      2.41 o
  -1 -10  12      248.17      274.89      9.33 o
   0 -10  12        0.07       -3.10      1.58 o
   1 -10  12        5.37        7.09      1.93 o
   2 -10  12      750.73      717.30     22.58 o
   3 -10  12       31.42       26.24      3.80 o
   4 -10  12        3.52        3.19      2.71 o
   5 -10  12      234.98      211.95     11.63 o
   6 -10  12       52.48       55.21     11.34 o
   7 -10  12        8.56       12.38      4.82 o
  -8  -9  12        0.93        1.32      6.48 o
  -7  -9  12       12.92       27.21      8.21 o
  -6  -9  12        3.97        6.16      5.70 o
  -5  -9  12        3.66        4.25      5.31 o
  -4  -9  12        0.01        1.22      4.67 o
  -3  -9  12      715.60      734.93     32.66 o
  -2  -9  12       18.70       17.19      2.33 o
  -1  -9  12       54.46       53.52      3.03 o
   0  -9  12      111.00      133.41      4.81 o
   1  -9  12       19.86       22.43      2.33 o
   2  -9  12      100.14       89.93      5.67 o
   3  -9  12     1191.99     1129.44     31.91 o
   4  -9  12      224.46      234.68      9.51 o
   5  -9  12        7.56       13.15      2.98 o
   6  -9  12        7.24        6.43      4.09 o
   7  -9  12        4.79       14.73      4.51 o
   8  -9  12        0.02       11.03      5.33 o
  -8  -8  12        0.75        5.77      6.89 o
  -7  -8  12        1.02        6.46      5.96 o
  -6  -8  12        5.18        9.87      5.96 o
  -5  -8  12       25.48       24.30      6.88 o
  -4  -8  12        0.04        0.21      4.69 o
  -3  -8  12       20.39       20.49      1.77 o
  -2  -8  12      664.63      741.76     22.06 o
  -1  -8  12       34.60       34.92      2.45 o
   0  -8  12       10.75       10.65      1.00 o
   1  -8  12     1547.07     1595.61     33.48 o
   2  -8  12      305.72      290.10      8.93 o
   3  -8  12        6.86        5.76      1.49 o
   4  -8  12     1449.82     1317.93     35.39 o
   5  -8  12        0.26        1.49      2.59 o
   6  -8  12        0.36        6.33      4.15 o
   7  -8  12        0.33        6.23      4.22 o
   8  -8  12        3.12        9.92      5.47 o
  -8  -7  12        0.58        3.20      5.99 o
  -7  -7  12        0.46        2.95      5.70 o
  -6  -7  12        2.73        9.42      6.05 o
  -5  -7  12        0.27        0.25      4.88 o
  -4  -7  12        0.03       -0.41      4.82 o
  -3  -7  12       17.79       18.58      1.62 o
  -2  -7  12       11.47       10.53      0.97 o
  -1  -7  12     1765.91     1806.50     33.27 o
   0  -7  12        4.71        5.90      1.25 o
   1  -7  12        9.58       10.90      1.08 o
   2  -7  12      195.54      248.63      7.36 o
   3  -7  12       65.66       63.69      2.86 o
   4  -7  12       70.38       63.29      4.47 o
   5  -7  12       10.29        8.54      2.63 o
   6  -7  12       25.48       29.84      5.02 o
   7  -7  12        0.01        6.02      6.40 o
   8  -7  12        0.05        6.82      5.25 o
  -9  -6  12        0.13       -0.05      6.36 o
  -8  -6  12        0.30       -3.33      5.61 o
  -7  -6  12        6.89        8.00      5.90 o
  -6  -6  12       11.61       19.48      4.37 o
  -5  -6  12        6.43        8.43      3.34 o
  -4  -6  12      135.89      137.52      4.42 o
  -3  -6  12      382.64      354.84      8.65 o
  -2  -6  12       30.50       33.13      1.71 o
  -1  -6  12       37.97       37.88      1.71 o
   0  -6  12     1824.43     1985.21     38.86 o
   1  -6  12       11.39       11.48      1.12 o
   2  -6  12       33.94       37.12      1.99 o
   3  -6  12        3.77        3.29      1.32 o
   4  -6  12      120.71      114.12      4.40 o
   5  -6  12        1.07       -4.89      3.24 o
   6  -6  12        2.71        2.90      4.33 o
   7  -6  12        8.54        7.65      4.33 o
   8  -6  12        0.26        6.18      5.19 o
  -9  -5  12        0.37        2.26      5.13 o
  -8  -5  12        2.60        0.05      5.42 o
  -7  -5  12       19.29       16.58      4.51 o
  -6  -5  12       22.03       23.95      4.71 o
  -5  -5  12       75.89       83.83      5.05 o
  -4  -5  12        3.09        3.33      1.19 o
  -3  -5  12       45.34       49.69      3.94 o
  -2  -5  12      348.81      439.22      9.72 o
  -1  -5  12        0.42       -0.39      0.78 o
   0  -5  12        1.32        1.03      0.92 o
   1  -5  12     1806.28     1979.17     45.68 o
   2  -5  12        6.88        7.96      1.17 o
   3  -5  12        1.53        1.95      1.57 o
   4  -5  12      300.33      250.71      8.40 o
   5  -5  12      136.38      151.93      7.53 o
   6  -5  12        4.11        5.60      3.03 o
   7  -5  12        5.28        9.22      4.44 o
   8  -5  12        6.20       12.11      4.17 o
  -9  -4  12        0.36        6.51      5.87 o
  -8  -4  12        0.07        2.28      4.18 o
  -7  -4  12       43.97       32.05      6.24 o
  -6  -4  12        0.04       -3.36      3.01 o
  -5  -4  12        8.59       10.89      2.92 o
  -4  -4  12       48.69       52.88      2.77 o
  -3  -4  12        2.47        3.93      1.32 o
  -2  -4  12       33.33       32.99      2.01 o
  -1  -4  12       28.33       39.24      1.74 o
   0  -4  12        6.24        6.50      0.97 o
   1  -4  12       45.17       50.80      2.99 o
   2  -4  12       72.71       62.67     13.54 o
   3  -4  12        3.55        5.80      2.32 o
   4  -4  12        5.80        4.55      2.58 o
   5  -4  12      325.58      273.26     11.04 o
   6  -4  12       11.91        7.59      4.74 o
   7  -4  12        2.04        3.70      3.03 o
   8  -4  12        0.09        9.52      6.10 o
  -9  -3  12        0.99        5.79      4.81 o
  -8  -3  12        2.05        2.68      4.23 o
  -7  -3  12        8.43        8.76      4.03 o
  -6  -3  12       16.56       21.88      4.50 o
  -5  -3  12       10.02        6.88      1.80 o
  -4  -3  12        1.41       -0.33      1.43 o
  -3  -3  12        4.52       13.91      1.64 o
  -2  -3  12        0.84        1.70      0.90 o
  -1  -3  12        6.27        7.91      1.03 o
   0  -3  12      255.83      224.53      5.80 o
   1  -3  12       32.09       28.25      4.34 o
   2  -3  12        3.04        5.82      1.27 o
   3  -3  12        3.69        4.48      1.95 o
   4  -3  12        0.18        7.02      2.88 o
   5  -3  12        3.22        4.19      3.19 o
   6  -3  12       16.39       14.55      3.59 o
   7  -3  12        5.43        5.84      3.30 o
   8  -3  12        0.00        6.82      3.07 o
  -9  -2  12        0.69        3.16      5.11 o
  -8  -2  12        2.22        4.21      4.25 o
  -7  -2  12        0.30        3.05      4.17 o
  -6  -2  12       13.60       11.26      3.09 o
  -5  -2  12      215.46      180.91      6.76 o
  -4  -2  12        0.05        0.85      1.53 o
  -3  -2  12        1.30        0.23      1.05 o
  -2  -2  12      242.61      229.48      5.57 o
  -1  -2  12       10.71       10.52      1.11 o
   0  -2  12        0.16        0.21      2.09 o
   1  -2  12       13.45       24.54      2.11 o
   2  -2  12        5.76        8.62      1.36 o
   3  -2  12        4.56        0.91      1.91 o
   4  -2  12      394.08      356.09     15.40 o
   5  -2  12        1.58        3.52      3.01 o
   6  -2  12        1.49        2.39      3.16 o
   7  -2  12        1.23        1.42      4.24 o
   8  -2  12        0.00        5.78      3.15 o
  -9  -1  12        1.00        4.94      4.91 o
  -8  -1  12        1.20       -2.95      4.84 o
  -7  -1  12        9.88        4.16      4.05 o
  -6  -1  12        1.48        0.26      2.58 o
  -5  -1  12       12.61       13.59      2.05 o
  -4  -1  12       24.19       29.16      2.35 o
  -3  -1  12        1.79        2.43      1.22 o
  -2  -1  12       28.87       25.62      1.62 o
  -1  -1  12       99.18      151.39      4.01 o
   0  -1  12        0.48       -0.16      0.77 o
   1  -1  12       10.94        8.70      1.35 o
   2  -1  12      394.79      337.05     11.39 o
   3  -1  12        0.09        1.08      1.87 o
   4  -1  12       20.63       23.48      4.61 o
   5  -1  12      188.68      181.95      9.62 o
   6  -1  12        3.87        5.23      3.43 o
   7  -1  12        0.03        3.36      3.36 o
  -9   0  12        0.12        6.36      4.95 o
  -8   0  12        0.06       -3.30      3.64 o
  -7   0  12        6.26        2.50      2.58 o
  -6   0  12       19.93       23.41      2.60 o
  -5   0  12        6.54        5.31      1.82 o
  -4   0  12        3.61        2.13      1.60 o
  -3   0  12       18.95       23.40      1.87 o
  -2   0  12       23.10       22.36      1.58 o
  -1   0  12       34.25       35.28      2.89 o
   0   0  12       41.51       47.58      2.08 o
   1   0  12        0.64        1.05      1.36 o
   2   0  12        0.23        0.22      1.20 o
   3   0  12       60.26       78.73      6.48 o
   4   0  12        3.01        4.23      2.78 o
   5   0  12        5.24        5.03      3.05 o
   6   0  12        7.28        7.36      3.93 o
   7   0  12        3.00        3.70      3.41 o
  -9   1  12        0.10        2.80      4.92 o
  -8   1  12        2.54        5.09      4.67 o
  -7   1  12        1.28        4.60      2.86 o
  -6   1  12        2.56        0.96      1.82 o
  -5   1  12       28.32       30.84      2.94 o
  -4   1  12        2.12        0.95      1.73 o
  -3   1  12       58.84       59.07      2.79 o
  -2   1  12      273.29      289.83      7.44 o
  -1   1  12       16.20       15.20      1.80 o
   0   1  12        4.67        3.76      0.99 o
   1   1  12      315.27      306.64      8.62 o
   2   1  12        8.61        7.45      1.57 o
   3   1  12       14.42       11.61      3.27 o
   4   1  12       62.97       76.05      6.19 o
   5   1  12        0.20        1.32      2.86 o
   6   1  12        0.01        4.92      2.84 o
   7   1  12        3.54        2.71      3.20 o
  -9   2  12        0.00        9.50      5.45 o
  -8   2  12        0.26        3.70      3.33 o
  -7   2  12        0.04        2.38      2.94 o
  -6   2  12        0.14       -0.70      2.43 o
  -5   2  12        2.35        4.01      2.00 o
  -4   2  12       11.76       16.12      2.21 o
  -3   2  12       59.61       55.46      3.17 o
  -2   2  12        1.36        1.94      1.31 o
  -1   2  12       15.91       13.32      1.55 o
   0   2  12        0.51       -0.13      1.02 o
   1   2  12       17.20       16.65      1.75 o
   2   2  12      742.83      724.14     18.88 o
   3   2  12       45.93       46.68      4.77 o
   4   2  12       10.06        4.72      2.96 o
   5   2  12       26.13       30.84      4.69 o
   6   2  12        0.07        2.47      3.29 o
   7   2  12        1.03        3.61      2.97 o
  -9   3  12        5.42        6.48      5.25 o
[truncated: 215,359 more chars]
